# Supplementary material for: Converting a Microarray Signature into a Diagnostic Test: A Trial of Custom 74 Gene Array for Clarification and Prediction the Prognosis of Gastric Cancer
Source: PLoS One. 2013 Dec 3;8(12):e81561. doi: 10.1371/journal.pone.0081561 (PMC3849172; doi:10.1371/journal.pone.0081561)
Supplement: Table S1 — The information of genes in steps of methods for designing the mini-array and the final 74 mini-array genes. (XLS) [file pone.0081561.s001.xls]

## Sheet: 、Whole genes
TargetID	desc
AA147933	>gi|1717306|gb|AA147933.1|AA147933 zl50d02.s1 Soares_pregnant_uterus_NbHPU Homo sapiens cDNA clone IMAGE:505347 3', mRNA sequence
AA156754	>gi|1728434|gb|AA156754.1|AA156754 zl20g03.s1 Soares_pregnant_uterus_NbHPU Homo sapiens cDNA clone IMAGE:502516 3', mRNA sequence
AA166965	>gi|1745341|gb|AA166965.1|AA166965 zo86d03.s1 Stratagene ovarian cancer (#937219) Homo sapiens cDNA clone IMAGE:593765 3', mRNA sequence
AA191741	>gi|1780422|gb|AA191741.1|AA191741 zq43c05.s1 Stratagene hNT neuron (#937233) Homo sapiens cDNA clone IMAGE:632456 3', mRNA sequence
AA329676	>gi|1981918|gb|AA329676.1|AA329676 EST33315 Embryo, 12 week II Homo sapiens cDNA 5' end, mRNA sequence
AA528157	>gi|2270226|gb|AA528157.1|AA528157 nh91f02.s1 NCI_CGAP_Br1.1 Homo sapiens cDNA clone IMAGE:965883 3', mRNA sequence
AA811452	>gi|2881063|gb|AA811452.1|AA811452 ob83b03.s1 NCI_CGAP_GCB1 Homo sapiens cDNA clone IMAGE:1337933 3', mRNA sequence
AA834945	>gi|2908673|gb|AA834945.1|AA834945 aj40a09.s1 Soares_testis_NHT Homo sapiens cDNA clone IMAGE:1392760 3', mRNA sequence
AF073519	>gi|3641543|gb|AF073519.1|AF073519 Homo sapiens small EDRK-rich factor 1, long isoform (SERF1) mRNA, complete cds
AF075292	>gi|3687842|gb|AF075292.1|AF075292 Homo sapiens fibroblast growth factor 18 (FGF18) mRNA, complete cds
AF101984	>gi|6318352|gb|AF101984.1|AF101984 Influenza B virus (B/Norway/1/84) polymerase (PB2) gene, complete cds
AF102008	>gi|6318400|gb|AF102008.1|AF102008 Influenza B virus (B/Aichi/5/88) polymerase (PA) gene, complete cds
AF229245	>gi|11320937|gb|AF229245.1|AF229245 Homo sapiens SM-20 mRNA, complete cds
AF318348	>gi|18027787|gb|AF318348.1|AF318348 Homo sapiens pp2386 mRNA, complete cds
AI038737	>gi|3277931|gb|AI038737.1|AI038737 ox37g11.s1 Soares_total_fetus_Nb2HF8_9w Homo sapiens cDNA clone IMAGE:1658564 3', mRNA sequence
AI040305	>gi|3279499|gb|AI040305.1|AI040305 oy09c12.x1 Soares_senescent_fibroblasts_NbHSF Homo sapiens cDNA clone IMAGE:1665334 3', mRNA sequence
AI078180	>gi|3412588|gb|AI078180.1|AI078180 oz12e12.x1 Soares_fetal_liver_spleen_1NFLS_S1 Homo sapiens cDNA clone IMAGE:1675150 3', mRNA sequence
AI133452	>gi|6360768|gb|AI133452.1|AI133452 HA2061 Human fetal liver cDNA library Homo sapiens cDNA, mRNA sequence
AI141861	>gi|3649318|gb|AI141861.1|AI141861 qa66e06.x1 Soares_fetal_heart_NbHH19W Homo sapiens cDNA clone IMAGE:1691746 3', mRNA sequence
AI278204	>gi|3900472|gb|AI278204.1|AI278204 ql83d01.x1 Soares_NhHMPu_S1 Homo sapiens cDNA clone IMAGE:1878913 3' similar to contains Alu repetitive element;, mRNA sequence
AI343467	>gi|4080673|gb|AI343467.1|AI343467 tb97a02.x1 NCI_CGAP_Co16 Homo sapiens cDNA clone IMAGE:2062250 3' similar to SW:ATP6_TRYBB P24499 ATP SYNTHASE A CHAIN ;, mRNA sequence
AI417537	>gi|4261041|gb|AI417537.1|AI417537 tg79c03.x1 Soares_NhHMPu_S1 Homo sapiens cDNA clone IMAGE:2114980 3', mRNA sequence
AI420817	>gi|4266748|gb|AI420817.1|AI420817 te96g03.x1 NCI_CGAP_Pr28 Homo sapiens cDNA clone IMAGE:2094580 3', mRNA sequence
AI624440	>gi|4649371|gb|AI624440.1|AI624440 ts29g10.x1 NCI_CGAP_Pan1 Homo sapiens cDNA clone IMAGE:2230050 3', mRNA sequence
AI627358	>gi|4664158|gb|AI627358.1|AI627358 ty75d11.x1 NCI_CGAP_Kid11 Homo sapiens cDNA clone IMAGE:2284917 3' similar to contains element TAR1 TAR1 repetitive element ;, mRNA sequence
AI633559	>gi|4684889|gb|AI633559.1|AI633559 th68f02.x1 Soares_NhHMPu_S1 Homo sapiens cDNA clone IMAGE:2123835 3', mRNA sequence
AI656807	>gi|4740786|gb|AI656807.1|AI656807 tt54b01.x1 NCI_CGAP_GC6 Homo sapiens cDNA clone IMAGE:2244553 3', mRNA sequence
AI703321	>gi|4991221|gb|AI703321.1|AI703321 wd82h05.x1 NCI_CGAP_Lu24 Homo sapiens cDNA clone IMAGE:2338137 3', mRNA sequence
AI738585	>gi|5100566|gb|AI738585.1|AI738585 wi33h01.x1 NCI_CGAP_Co16 Homo sapiens cDNA clone IMAGE:2392081 3', mRNA sequence
AI754693	>gi|5132957|gb|AI754693.1|AI754693 cr28h02.x1 Human bone marrow stromal cells Homo sapiens cDNA clone HBMSC_cr28h02 3', mRNA sequence
AI754928	>gi|5133192|gb|AI754928.1|AI754928 cr32g12.x1 Human bone marrow stromal cells Homo sapiens cDNA clone HBMSC_cr32g12 3', mRNA sequence
AI758408	>gi|5152131|gb|AI758408.1|AI758408 ty68f09.x1 NCI_CGAP_Kid11 Homo sapiens cDNA clone IMAGE:2284265 3', mRNA sequence
AI761578	>gi|5177245|gb|AI761578.1|AI761578 wg66b04.x1 Soares_NSF_F8_9W_OT_PA_P_S1 Homo sapiens cDNA clone IMAGE:2370031 3', mRNA sequence
AI768895	>gi|5235404|gb|AI768895.1|AI768895 wh71f11.x1 NCI_CGAP_Kid11 Homo sapiens cDNA clone IMAGE:2386221 3', mRNA sequence
AI917494	>gi|5637349|gb|AI917494.1|AI917494 ts84f07.x1 NCI_CGAP_GC6 Homo sapiens cDNA clone IMAGE:2237989 3', mRNA sequence
AI924046	>gi|5660010|gb|AI924046.1|AI924046 wn73h03.x1 NCI_CGAP_Ut1 Homo sapiens cDNA clone IMAGE:2451509 3' similar to contains Alu repetitive element;contains element MER37 repetitive element ;, mRNA sequence
AI924134	>gi|5660098|gb|AI924134.1|AI924134 wn64a05.x1 NCI_CGAP_Lu19 Homo sapiens cDNA clone IMAGE:2450192 3' similar to contains L1.t3 L1 repetitive element ;, mRNA sequence
AI935710	>gi|5674580|gb|AI935710.1|AI935710 wo99g11.x1 NCI_CGAP_Kid11 Homo sapiens cDNA clone IMAGE:2463524 3', mRNA sequence
AI970797	>gi|5767623|gb|AI970797.1|AI970797 wr19h01.x1 NCI_CGAP_Pr22 Homo sapiens cDNA clone IMAGE:2482033 3', mRNA sequence
AL041761	>gi|5421109|gb|AL041761.1|AL041761 DKFZp434A0118_s1 434 (synonym: htes3) Homo sapiens cDNA clone DKFZp434A0118 3', mRNA sequence
AL559122	>gi|46184507|gb|AL559122.3|AL559122 AL559122 Homo sapiens T CELLS (JURKAT CELL LINE) COT 10-NORMALIZED Homo sapiens cDNA clone CS0DJ014YE01 5-PRIME, mRNA sequence
AU145679	>gi|11007200|gb|AU145679.1|AU145679 AU145679 HEMBA1 Homo sapiens cDNA clone HEMBA1005497 3', mRNA sequence
AU145950	>gi|11007471|gb|AU145950.1|AU145950 AU145950 HEMBA1 Homo sapiens cDNA clone HEMBA1006364 3', mRNA sequence
AW025023	>gi|5878553|gb|AW025023.1|AW025023 wu93b06.x1 NCI_CGAP_Kid3 Homo sapiens cDNA clone IMAGE:2527571 3', mRNA sequence
AW025579	>gi|5879109|gb|AW025579.1|AW025579 wu75b04.x1 NCI_CGAP_Kid3 Homo sapiens cDNA clone IMAGE:2525839 3', mRNA sequence
AW043859	>gi|5904388|gb|AW043859.1|AW043859 wy81g06.x1 Soares_NSF_F8_9W_OT_PA_P_S1 Homo sapiens cDNA clone IMAGE:2555002 3', mRNA sequence
AW081982	>gi|6037134|gb|AW081982.1|AW081982 xb58d04.x1 NCI_CGAP_Eso2 Homo sapiens cDNA clone IMAGE:2580487 3', mRNA sequence
AW207243	>gi|6506739|gb|AW207243.1|AW207243 UI-H-BI1-afn-c-04-0-UI.s1 NCI_CGAP_Sub3 Homo sapiens cDNA clone IMAGE:2722183 3', mRNA sequence
AW236803	>gi|6569192|gb|AW236803.1|AW236803 xm49c03.x1 NCI_CGAP_GC6 Homo sapiens cDNA clone IMAGE:2687524 3', mRNA sequence
AW263035	>gi|6639851|gb|AW263035.1|AW263035 xn35a09.x1 NCI_CGAP_Kid11 Homo sapiens cDNA clone IMAGE:2695672 3', mRNA sequence
AW298375	>gi|6704935|gb|AW298375.1|AW298375 UI-H-BW0-ajj-f-05-0-UI.s1 NCI_CGAP_Sub6 Homo sapiens cDNA clone IMAGE:2731929 3', mRNA sequence
AY358353	>gi|37181830|gb|AY358353.1| Homo sapiens clone DNA136110 HSA250839 (UNQ3003) mRNA, complete cds
BC037333	>gi|23336957|gb|BC037333.1| Homo sapiens guanine nucleotide binding protein (G protein), alpha z polypeptide, mRNA (cDNA clone MGC:43258 IMAGE:5264642), complete cds
BC039247	>gi|24657756|gb|BC039247.1| Homo sapiens RUN domain containing 1, mRNA (cDNA clone MGC:33375 IMAGE:5271271), complete cds
BC048095	>gi|28856179|gb|BC048095.1| Homo sapiens HRAS-like suppressor, mRNA (cDNA clone MGC:57150 IMAGE:4830228), complete cds
BC092423	>gi|62204153|gb|BC092423.1| Homo sapiens zinc finger protein 385B, mRNA (cDNA clone MGC:102981 IMAGE:30378128), complete cds
BF000203	>gi|10700478|gb|BF000203.1|BF000203 7h19d11.x1 NCI_CGAP_Co16 Homo sapiens cDNA clone IMAGE:3316437 3', mRNA sequence
BF002625	>gi|10702900|gb|BF002625.1|BF002625 7h10g03.x1 NCI_CGAP_Co16 Homo sapiens cDNA clone IMAGE:3315604 3' similar to contains element DBR repetitive element ;, mRNA sequence
BF034907	>gi|10742619|gb|BF034907.1|BF034907 601458948F1 NIH_MGC_66 Homo sapiens cDNA clone IMAGE:3862522 5', mRNA sequence
BF058422	>gi|10812318|gb|BF058422.1|BF058422 7k30f10.x1 NCI_CGAP_Ov18 Homo sapiens cDNA clone IMAGE:3476899 3', mRNA sequence
BF432276	>gi|11444390|gb|BF432276.1|BF432276 nab88e12.x1 NCI_CGAP_Brn23 Homo sapiens cDNA clone IMAGE:3274870 3' similar to contains Alu repetitive element;contains element TAR1 repetitive element ;, mRNA sequence
BF446940	>gi|11512078|gb|BF446940.1|BF446940 7o65h06.x1 NCI_CGAP_Pr28 Homo sapiens cDNA clone IMAGE:3579130 3', mRNA sequence
BF477401	>gi|11548228|gb|BF477401.1|BF477401 nac60b12.x1 NCI_CGAP_Brn23 Homo sapiens cDNA clone IMAGE:3438671 3', mRNA sequence
BF511763	>gi|11595061|gb|BF511763.1|BF511763 UI-H-BI4-apr-c-04-0-UI.s1 NCI_CGAP_Sub8 Homo sapiens cDNA clone IMAGE:3088135 3', mRNA sequence
BF575213	>gi|11648925|gb|BF575213.1|BF575213 602133624F1 NIH_MGC_81 Homo sapiens cDNA clone IMAGE:4288756 5', mRNA sequence
BF664545	>gi|11938440|gb|BF664545.1|BF664545 602118009F1 NIH_MGC_56 Homo sapiens cDNA clone IMAGE:4274978 5', mRNA sequence
BF675485	>gi|11949380|gb|BF675485.1|BF675485 602138461F1 NIH_MGC_83 Homo sapiens cDNA clone IMAGE:4274798 5', mRNA sequence
BF793446	>gi|12098500|gb|BF793446.1|BF793446 602254922F1 NIH_MGC_84 Homo sapiens cDNA clone IMAGE:4347388 5', mRNA sequence
BG285837	>gi|13038194|gb|BG285837.1|BG285837 602380933F1 NIH_MGC_93 Homo sapiens cDNA clone IMAGE:4498449 5', mRNA sequence
BG533580	>gi|13525120|gb|BG533580.1|BG533580 602562211F1 NIH_MGC_76 Homo sapiens cDNA clone IMAGE:4700138 5', mRNA sequence
BM463756	>gi|18512798|gb|BM463756.1|BM463756 AGENCOURT_6434030 NIH_MGC_71 Homo sapiens cDNA clone IMAGE:5518625 5', mRNA sequence
BQ014020	>gi|19738921|gb|BQ014020.1|BQ014020 UI-H-ED1-axu-g-12-0-UI.s1 NCI_CGAP_ED1 Homo sapiens cDNA clone IMAGE:5833763 3', mRNA sequence
CD014015	>gi|37777545|gb|CD014015.1|CD014015 90115406 Single gene library Homo sapiens cDNA, mRNA sequence
NM_000020	>gi|116734711|ref|NM_000020.2| Homo sapiens activin A receptor type II-like 1 (ACVRL1), transcript variant 1, mRNA
NM_000031	>gi|51558761|ref|NM_000031.4| Homo sapiens aminolevulinate, delta-, dehydratase (ALAD), transcript variant 2, mRNA
NM_000034	>gi|34577108|ref|NM_000034.2| Homo sapiens aldolase A, fructose-bisphosphate (ALDOA), transcript variant 1, mRNA
NM_000035	>gi|40354204|ref|NM_000035.2| Homo sapiens aldolase B, fructose-bisphosphate (ALDOB), mRNA
NM_000036	>gi|4557310|ref|NM_000036.1| Homo sapiens adenosine monophosphate deaminase 1 (isoform M) (AMPD1), mRNA
NM_000038	>gi|53759121|ref|NM_000038.3| Homo sapiens adenomatosis polyposis coli (APC), mRNA
NM_000044	>gi|21322251|ref|NM_000044.2| Homo sapiens androgen receptor (dihydrotestosterone receptor; testicular feminization; spinal and bulbar muscular atrophy; Kennedy disease) (AR), transcript variant 1, mRNA
NM_000047	>gi|4502240|ref|NM_000047.1| Homo sapiens arylsulfatase E (chondrodysplasia punctata 1) (ARSE), mRNA
NM_000049	>gi|73622272|ref|NM_000049.2| Homo sapiens aspartoacylase (Canavan disease) (ASPA), mRNA
NM_000059	>gi|119395733|ref|NM_000059.3| Homo sapiens breast cancer 2, early onset (BRCA2), mRNA
NM_000060	>gi|59806340|ref|NM_000060.2| Homo sapiens biotinidase (BTD), mRNA
NM_000062	>gi|73858567|ref|NM_000062.2| Homo sapiens serpin peptidase inhibitor, clade G (C1 inhibitor), member 1, (angioedema, hereditary) (SERPING1), transcript variant 1, mRNA
NM_000063	>gi|20631970|ref|NM_000063.3| Homo sapiens complement component 2 (C2), mRNA
NM_000064	>gi|115298677|ref|NM_000064.2| Homo sapiens complement component 3 (C3), mRNA
NM_000067	>gi|4557394|ref|NM_000067.1| Homo sapiens carbonic anhydrase II (CA2), mRNA
NM_000071	>gi|4557414|ref|NM_000071.1| Homo sapiens cystathionine-beta-synthase (CBS), mRNA
NM_000073	>gi|4557428|ref|NM_000073.1| Homo sapiens CD3g molecule, gamma (CD3-TCR complex) (CD3G), mRNA
NM_000075	>gi|16936531|ref|NM_000075.2| Homo sapiens cyclin-dependent kinase 4 (CDK4), mRNA
NM_000088	>gi|110349771|ref|NM_000088.3| Homo sapiens collagen, type I, alpha 1 (COL1A1), mRNA
NM_000089	>gi|48762933|ref|NM_000089.3| Homo sapiens collagen, type I, alpha 2 (COL1A2), mRNA
NM_000090	>gi|110224482|ref|NM_000090.3| Homo sapiens collagen, type III, alpha 1 (Ehlers-Danlos syndrome type IV, autosomal dominant) (COL3A1), mRNA
NM_000091	>gi|89142729|ref|NM_000091.3| Homo sapiens collagen, type IV, alpha 3 (Goodpasture antigen) (COL4A3), transcript variant 1, mRNA
NM_000092	>gi|116256355|ref|NM_000092.4| Homo sapiens collagen, type IV, alpha 4 (COL4A4), mRNA
NM_000093	>gi|89276750|ref|NM_000093.3| Homo sapiens collagen, type V, alpha 1 (COL5A1), mRNA
NM_000094	>gi|17738300|ref|NM_000094.2| Homo sapiens collagen, type VII, alpha 1 (epidermolysis bullosa, dystrophic, dominant and recessive) (COL7A1), mRNA
NM_000095	>gi|40217842|ref|NM_000095.2| Homo sapiens cartilage oligomeric matrix protein (COMP), mRNA
NM_000100	>gi|20357564|ref|NM_000100.2| Homo sapiens cystatin B (stefin B) (CSTB), mRNA
NM_000102	>gi|91107038|ref|NM_000102.3| Homo sapiens cytochrome P450, family 17, subfamily A, polypeptide 1 (CYP17A1), mRNA
NM_000108	>gi|91199539|ref|NM_000108.3| Homo sapiens dihydrolipoamide dehydrogenase (DLD), mRNA
NM_000109	>gi|5032280|ref|NM_000109.2| Homo sapiens dystrophin (muscular dystrophy, Duchenne and Becker types) (DMD), transcript variant Dp427c, mRNA
NM_000127	>gi|46370065|ref|NM_000127.2| Homo sapiens exostoses (multiple) 1 (EXT1), mRNA
NM_000147	>gi|119360347|ref|NM_000147.3| Homo sapiens fucosidase, alpha-L- 1, tissue (FUCA1), mRNA
NM_000153	>gi|83281449|ref|NM_000153.2| Homo sapiens galactosylceramidase (GALC), transcript variant 1, mRNA
NM_000169	>gi|125661058|ref|NM_000169.2| Homo sapiens galactosidase, alpha (GLA), mRNA
NM_000175	>gi|18201904|ref|NM_000175.2| Homo sapiens glucose phosphate isomerase (GPI), mRNA
NM_000178	>gi|30581166|ref|NM_000178.2| Homo sapiens glutathione synthetase (GSS), mRNA
NM_000182	>gi|105990523|ref|NM_000182.4| Homo sapiens hydroxyacyl-Coenzyme A dehydrogenase/3-ketoacyl-Coenzyme A thiolase/enoyl-Coenzyme A hydratase (trifunctional protein), alpha subunit (HADHA), nuclear gene encoding mitochondrial protein, mRNA
NM_000183	>gi|105990524|ref|NM_000183.2| Homo sapiens hydroxyacyl-Coenzyme A dehydrogenase/3-ketoacyl-Coenzyme A thiolase/enoyl-Coenzyme A hydratase (trifunctional protein), beta subunit (HADHB), nuclear gene encoding mitochondrial protein, mRNA
NM_000188	>gi|4504390|ref|NM_000188.1| Homo sapiens hexokinase 1 (HK1), nuclear gene encoding mitochondrial protein, transcript variant 1, mRNA
NM_000190	>gi|66933007|ref|NM_000190.3| Homo sapiens hydroxymethylbilane synthase (HMBS), transcript variant 1, mRNA
NM_000191	>gi|62198231|ref|NM_000191.2| Homo sapiens 3-hydroxymethyl-3-methylglutaryl-Coenzyme A lyase (hydroxymethylglutaricaciduria) (HMGCL), mRNA
NM_000197	>gi|4557648|ref|NM_000197.1| Homo sapiens hydroxysteroid (17-beta) dehydrogenase 3 (HSD17B3), mRNA
NM_000199	>gi|31543619|ref|NM_000199.2| Homo sapiens N-sulfoglucosamine sulfohydrolase (sulfamidase) (SGSH), mRNA
NM_000202	>gi|115527099|ref|NM_000202.3| Homo sapiens iduronate 2-sulfatase (Hunter syndrome) (IDS), transcript variant 1, mRNA
NM_000206	>gi|4557881|ref|NM_000206.1| Homo sapiens interleukin 2 receptor, gamma (severe combined immunodeficiency) (IL2RG), mRNA
NM_000213	>gi|54607034|ref|NM_000213.3| Homo sapiens integrin, beta 4 (ITGB4), transcript variant 1, mRNA
NM_000214	>gi|4557678|ref|NM_000214.1| Homo sapiens jagged 1 (Alagille syndrome) (JAG1), mRNA
NM_000215	>gi|47157314|ref|NM_000215.2| Homo sapiens Janus kinase 3 (a protein tyrosine kinase, leukocyte) (JAK3), mRNA
NM_000216	>gi|119395745|ref|NM_000216.2| Homo sapiens Kallmann syndrome 1 sequence (KAL1), mRNA
NM_000221	>gi|4557692|ref|NM_000221.1| Homo sapiens ketohexokinase (fructokinase) (KHK), transcript variant a, mRNA
NM_000235	>gi|51317398|ref|NM_000235.2| Homo sapiens lipase A, lysosomal acid, cholesterol esterase (Wolman disease) (LIPA), mRNA
NM_000237	>gi|145275217|ref|NM_000237.2| Homo sapiens lipoprotein lipase (LPL), mRNA
NM_000239	>gi|4557893|ref|NM_000239.1| Homo sapiens lysozyme (renal amyloidosis) (LYZ), mRNA
NM_000240	>gi|33469954|ref|NM_000240.2| Homo sapiens monoamine oxidase A (MAOA), nuclear gene encoding mitochondrial protein, mRNA
NM_000251	>gi|4557760|ref|NM_000251.1| Homo sapiens mutS homolog 2, colon cancer, nonpolyposis type 1 (E. coli) (MSH2), mRNA
NM_000264	>gi|134254445|ref|NM_000264.3| Homo sapiens patched homolog 1 (Drosophila) (PTCH1), transcript variant 1b, mRNA
NM_000267	>gi|109826365|ref|NM_000267.2| Homo sapiens neurofibromin 1 (neurofibromatosis, von Recklinghausen disease, Watson disease) (NF1), transcript variant 2, mRNA
NM_000269	>gi|38045911|ref|NM_000269.2| Homo sapiens non-metastatic cells 1, protein (NM23A) expressed in (NME1), transcript variant 2, mRNA
NM_000270	>gi|4557800|ref|NM_000270.1| Homo sapiens nucleoside phosphorylase (NP), mRNA
NM_000284	>gi|4505684|ref|NM_000284.1| Homo sapiens pyruvate dehydrogenase (lipoamide) alpha 1 (PDHA1), mRNA
NM_000291	>gi|22095338|ref|NM_000291.2| Homo sapiens phosphoglycerate kinase 1 (PGK1), mRNA
NM_000292	>gi|4505780|ref|NM_000292.1| Homo sapiens phosphorylase kinase, alpha 2 (liver) (PHKA2), mRNA
NM_000336	>gi|124301195|ref|NM_000336.2| Homo sapiens sodium channel, nonvoltage-gated 1, beta (Liddle syndrome) (SCNN1B), mRNA
NM_000343	>gi|4507030|ref|NM_000343.1| Homo sapiens solute carrier family 5 (sodium/glucose cotransporter), member 1 (SLC5A1), mRNA
NM_000346	>gi|37704387|ref|NM_000346.2| Homo sapiens SRY (sex determining region Y)-box 9 (campomelic dysplasia, autosomal sex-reversal) (SOX9), mRNA
NM_000348	>gi|116805345|ref|NM_000348.3| Homo sapiens steroid-5-alpha-reductase, alpha polypeptide 2 (3-oxo-5 alpha-steroid delta 4-dehydrogenase alpha 2) (SRD5A2), mRNA
NM_000356	>gi|57164974|ref|NM_000356.2| Homo sapiens Treacher Collins-Franceschetti syndrome 1 (TCOF1), transcript variant 2, mRNA
NM_000358	>gi|4507466|ref|NM_000358.1| Homo sapiens transforming growth factor, beta-induced, 68kDa (TGFBI), mRNA
NM_000362	>gi|75905820|ref|NM_000362.4| Homo sapiens TIMP metallopeptidase inhibitor 3 (Sorsby fundus dystrophy, pseudoinflammatory) (TIMP3), mRNA
NM_000365	>gi|52851446|ref|NM_000365.4| Homo sapiens triosephosphate isomerase 1 (TPI1), mRNA
NM_000367	>gi|62953142|ref|NM_000367.2| Homo sapiens thiopurine S-methyltransferase (TPMT), mRNA
NM_000381	>gi|4557752|ref|NM_000381.1| Homo sapiens midline 1 (Opitz/BBB syndrome) (MID1), transcript variant 1, mRNA
NM_000382	>gi|73465985|ref|NM_000382.2| Homo sapiens aldehyde dehydrogenase 3 family, member A2 (ALDH3A2), transcript variant 2, mRNA
NM_000384	>gi|105990531|ref|NM_000384.2| Homo sapiens apolipoprotein B (including Ag(x) antigen) (APOB), mRNA
NM_000387	>gi|46276890|ref|NM_000387.3| Homo sapiens solute carrier family 25 (carnitine/acylcarnitine translocase), member 20 (SLC25A20), nuclear gene encoding mitochondrial protein, mRNA
NM_000389	>gi|17978496|ref|NM_000389.2| Homo sapiens cyclin-dependent kinase inhibitor 1A (p21, Cip1) (CDKN1A), transcript variant 1, mRNA
NM_000393	>gi|89363016|ref|NM_000393.3| Homo sapiens collagen, type V, alpha 2 (COL5A2), mRNA
NM_000396	>gi|23110958|ref|NM_000396.2| Homo sapiens cathepsin K (CTSK), mRNA
NM_000398	>gi|70908370|ref|NM_000398.4| Homo sapiens cytochrome b5 reductase 3 (CYB5R3), transcript variant M, mRNA
NM_000403	>gi|56237022|ref|NM_000403.3| Homo sapiens UDP-galactose-4-epimerase (GALE), transcript variant 1, mRNA
NM_000405	>gi|39995108|ref|NM_000405.3| Homo sapiens GM2 ganglioside activator (GM2A), mRNA
NM_000412	>gi|13518024|ref|NM_000412.2| Homo sapiens histidine-rich glycoprotein (HRG), mRNA
NM_000422	>gi|4557700|ref|NM_000422.1| Homo sapiens keratin 17 (KRT17), mRNA
NM_000428	>gi|46389563|ref|NM_000428.2| Homo sapiens latent transforming growth factor beta binding protein 2 (LTBP2), mRNA
NM_000430	>gi|6031206|ref|NM_000430.2| Homo sapiens platelet-activating factor acetylhydrolase, isoform Ib, alpha subunit 45kDa (PAFAH1B1), mRNA
NM_000431	>gi|4557768|ref|NM_000431.1| Homo sapiens mevalonate kinase (mevalonic aciduria) (MVK), mRNA
NM_000435	>gi|134244284|ref|NM_000435.2| Homo sapiens Notch homolog 3 (Drosophila) (NOTCH3), mRNA
NM_000436	>gi|112382246|ref|NM_000436.3| Homo sapiens 3-oxoacid CoA transferase 1 (OXCT1), nuclear gene encoding mitochondrial protein, mRNA
NM_000437	>gi|140560949|ref|NM_000437.3| Homo sapiens platelet-activating factor acetylhydrolase 2, 40kDa (PAFAH2), mRNA
NM_000449	>gi|71040087|ref|NM_000449.3| Homo sapiens regulatory factor X, 5 (influences HLA class II expression) (RFX5), transcript variant 1, mRNA
NM_000450	>gi|4506870|ref|NM_000450.1| Homo sapiens selectin E (endothelial adhesion molecule 1) (SELE), mRNA
NM_000454	>gi|48762945|ref|NM_000454.4| Homo sapiens superoxide dismutase 1, soluble (amyotrophic lateral sclerosis 1 (adult)) (SOD1), mRNA
NM_000474	>gi|68160957|ref|NM_000474.3| Homo sapiens twist homolog 1 (acrocephalosyndactyly 3; Saethre-Chotzen syndrome) (Drosophila) (TWIST1), mRNA
NM_000479	>gi|6138973|ref|NM_000479.2| Homo sapiens anti-Mullerian hormone (AMH), mRNA
NM_000482	>gi|71773109|ref|NM_000482.3| Homo sapiens apolipoprotein A-IV (APOA4), mRNA
NM_000493	>gi|98985802|ref|NM_000493.3| Homo sapiens collagen, type X, alpha 1(Schmid metaphyseal chondrodysplasia) (COL10A1), mRNA
NM_000494	>gi|119829186|ref|NM_000494.3| Homo sapiens collagen, type XVII, alpha 1 (COL17A1), mRNA
NM_000501	>gi|126352439|ref|NM_000501.2| Homo sapiens elastin (supravalvular aortic stenosis, Williams-Beuren syndrome) (ELN), transcript variant 1, mRNA
NM_000507	>gi|16579887|ref|NM_000507.2| Homo sapiens fructose-1,6-bisphosphatase 1 (FBP1), mRNA
NM_000516	>gi|117938757|ref|NM_000516.4| Homo sapiens GNAS complex locus (GNAS), transcript variant 1, mRNA
NM_000526	>gi|15431309|ref|NM_000526.3| Homo sapiens keratin 14 (epidermolysis bullosa simplex, Dowling-Meara, Koebner) (KRT14), mRNA
NM_000529	>gi|66346710|ref|NM_000529.2| Homo sapiens melanocortin 2 receptor (adrenocorticotropic hormone) (MC2R), mRNA
NM_000531	>gi|38788444|ref|NM_000531.3| Homo sapiens ornithine carbamoyltransferase (OTC), mRNA
NM_000534	>gi|53729349|ref|NM_000534.3| Homo sapiens PMS1 postmeiotic segregation increased 1 (S. cerevisiae) (PMS1), mRNA
NM_000545	>gi|134304843|ref|NM_000545.4| Homo sapiens transcription factor 1, hepatic; LF-B1, hepatic nuclear factor (HNF1), albumin proximal factor (TCF1), mRNA
NM_000546	>gi|120407067|ref|NM_000546.3| Homo sapiens tumor protein p53 (Li-Fraumeni syndrome) (TP53), mRNA
NM_000552	>gi|89191867|ref|NM_000552.3| Homo sapiens von Willebrand factor (VWF), mRNA
NM_000553	>gi|110735438|ref|NM_000553.3| Homo sapiens Werner syndrome (WRN), mRNA
NM_000566	>gi|24431940|ref|NM_000566.2| Homo sapiens Fc fragment of IgG, high affinity Ia, receptor (CD64) (FCGR1A), mRNA
NM_000576	>gi|27894305|ref|NM_000576.2| Homo sapiens interleukin 1, beta (IL1B), mRNA
NM_000582	>gi|38146097|ref|NM_000582.2| Homo sapiens secreted phosphoprotein 1 (osteopontin, bone sialoprotein I, early T-lymphocyte activation 1) (SPP1), transcript variant 2, mRNA
NM_000584	>gi|28610153|ref|NM_000584.2| Homo sapiens interleukin 8 (IL8), mRNA
NM_000594	>gi|25952110|ref|NM_000594.2| Homo sapiens tumor necrosis factor (TNF superfamily, member 2) (TNF), mRNA
NM_000595	>gi|6806892|ref|NM_000595.2| Homo sapiens lymphotoxin alpha (TNF superfamily, member 1) (LTA), mRNA
NM_000596	>gi|61744447|ref|NM_000596.2| Homo sapiens insulin-like growth factor binding protein 1 (IGFBP1), transcript variant 1, mRNA
NM_000597	>gi|55925575|ref|NM_000597.2| Homo sapiens insulin-like growth factor binding protein 2, 36kDa (IGFBP2), mRNA
NM_000598	>gi|62243067|ref|NM_000598.4| Homo sapiens insulin-like growth factor binding protein 3 (IGFBP3), transcript variant 2, mRNA
NM_000599	>gi|46094066|ref|NM_000599.2| Homo sapiens insulin-like growth factor binding protein 5 (IGFBP5), mRNA
NM_000601	>gi|58533168|ref|NM_000601.4| Homo sapiens hepatocyte growth factor (hepapoietin A; scatter factor) (HGF), transcript variant 1, mRNA
NM_000610	>gi|48255934|ref|NM_000610.3| Homo sapiens CD44 molecule (Indian blood group) (CD44), transcript variant 1, mRNA
NM_000611	>gi|42716300|ref|NM_000611.4| Homo sapiens CD59 molecule, complement regulatory protein (CD59), transcript variant 2, mRNA
NM_000612	>gi|109148514|ref|NM_000612.3| Homo sapiens insulin-like growth factor 2 (somatomedin A) (IGF2), transcript variant 1, mRNA
NM_000616	>gi|91992151|ref|NM_000616.3| Homo sapiens CD4 molecule (CD4), mRNA
NM_000625	>gi|24041028|ref|NM_000625.3| Homo sapiens nitric oxide synthase 2A (inducible, hepatocytes) (NOS2A), transcript variant 1, mRNA
NM_000636	>gi|67782304|ref|NM_000636.2| Homo sapiens superoxide dismutase 2, mitochondrial (SOD2), nuclear gene encoding mitochondrial protein, transcript variant 1, mRNA
NM_000640	>gi|26787976|ref|NM_000640.2| Homo sapiens interleukin 13 receptor, alpha 2 (IL13RA2), mRNA
NM_000657	>gi|72198345|ref|NM_000657.2| Homo sapiens B-cell CLL/lymphoma 2 (BCL2), nuclear gene encoding mitochondrial protein, transcript variant beta, mRNA
NM_000660	>gi|63025221|ref|NM_000660.3| Homo sapiens transforming growth factor, beta 1 (TGFB1), mRNA
NM_000669	>gi|71565150|ref|NM_000669.3| Homo sapiens alcohol dehydrogenase 1C (class I), gamma polypeptide (ADH1C), mRNA
NM_000673	>gi|71743839|ref|NM_000673.3| Homo sapiens alcohol dehydrogenase 7 (class IV), mu or sigma polypeptide (ADH7), mRNA
NM_000675	>gi|17136146|ref|NM_000675.3| Homo sapiens adenosine A2a receptor (ADORA2A), mRNA
NM_000689	>gi|25777722|ref|NM_000689.3| Homo sapiens aldehyde dehydrogenase 1 family, member A1 (ALDH1A1), mRNA
NM_000691	>gi|22907048|ref|NM_000691.3| Homo sapiens aldehyde dehydrogenase 3 family, memberA1 (ALDH3A1), mRNA
NM_000700	>gi|4502100|ref|NM_000700.1| Homo sapiens annexin A1 (ANXA1), mRNA
NM_000704	>gi|51944965|ref|NM_000704.2| Homo sapiens ATPase, H+/K+ exchanging, alpha polypeptide (ATP4A), mRNA
NM_000705	>gi|51944967|ref|NM_000705.2| Homo sapiens ATPase, H+/K+ exchanging, beta polypeptide (ATP4B), mRNA
NM_000713	>gi|4502418|ref|NM_000713.1| Homo sapiens biliverdin reductase B (flavin reductase (NADPH)) (BLVRB), mRNA
NM_000717	>gi|9951925|ref|NM_000717.2| Homo sapiens carbonic anhydrase IV (CA4), mRNA
NM_000732	>gi|98985799|ref|NM_000732.4| Homo sapiens CD3d molecule, delta (CD3-TCR complex) (CD3D), transcript variant 1, mRNA
NM_000746	>gi|87567781|ref|NM_000746.3| Homo sapiens cholinergic receptor, nicotinic, alpha 7 (CHRNA7), mRNA
NM_000754	>gi|6466451|ref|NM_000754.2| Homo sapiens catechol-O-methyltransferase (COMT), transcript variant MB-COMT, mRNA
NM_000757	>gi|27262660|ref|NM_000757.3| Homo sapiens colony stimulating factor 1 (macrophage) (CSF1), transcript variant 1, mRNA
NM_000771	>gi|13699817|ref|NM_000771.2| Homo sapiens cytochrome P450, family 2, subfamily C, polypeptide 9 (CYP2C9), mRNA
NM_000772	>gi|13699815|ref|NM_000772.1| Homo sapiens cytochrome P450, family 2, subfamily C, polypeptide 18 (CYP2C18), mRNA
NM_000790	>gi|132814459|ref|NM_000790.3| Homo sapiens dopa decarboxylase (aromatic L-amino acid decarboxylase) (DDC), transcript variant 2, mRNA
NM_000793	>gi|55749969|ref|NM_000793.3| Homo sapiens deiodinase, iodothyronine, type II (DIO2), transcript variant 2, mRNA
NM_000797	>gi|32483396|ref|NM_000797.2| Homo sapiens dopamine receptor D4 (DRD4), mRNA
NM_000798	>gi|34328907|ref|NM_000798.3| Homo sapiens dopamine receptor D5 (DRD5), mRNA
NM_000801	>gi|17149837|ref|NM_000801.2| Homo sapiens FK506 binding protein 1A, 12kDa (FKBP1A), transcript variant 12B, mRNA
NM_000802	>gi|12056965|ref|NM_000802.2| Homo sapiens folate receptor 1 (adult) (FOLR1), transcript variant 2, mRNA
NM_000827	>gi|6552333|ref|NM_000827.2| Homo sapiens glutamate receptor, ionotropic, AMPA 1 (GRIA1), mRNA
NM_000841	>gi|4504140|ref|NM_000841.1| Homo sapiens glutamate receptor, metabotropic 4 (GRM4), mRNA
NM_000847	>gi|24430143|ref|NM_000847.3| Homo sapiens glutathione S-transferase A3 (GSTA3), mRNA
NM_000849	>gi|39995110|ref|NM_000849.3| Homo sapiens glutathione S-transferase M3 (brain) (GSTM3), mRNA
NM_000856	>gi|141801455|ref|NM_000856.3| Homo sapiens guanylate cyclase 1, soluble, alpha 3 (GUCY1A3), mRNA
NM_000858	>gi|56676331|ref|NM_000858.4| Homo sapiens guanylate kinase 1 (GUK1), mRNA
NM_000860	>gi|52851450|ref|NM_000860.3| Homo sapiens hydroxyprostaglandin dehydrogenase 15-(NAD) (HPGD), mRNA
NM_000861	>gi|13435403|ref|NM_000861.2| Homo sapiens histamine receptor H1 (HRH1), mRNA
NM_000865	>gi|4504536|ref|NM_000865.1| Homo sapiens 5-hydroxytryptamine (serotonin) receptor 1E (HTR1E), mRNA
NM_000875	>gi|119220593|ref|NM_000875.3| Homo sapiens insulin-like growth factor 1 receptor (IGF1R), mRNA
NM_000876	>gi|119964725|ref|NM_000876.2| Homo sapiens insulin-like growth factor 2 receptor (IGF2R), mRNA
NM_000884	>gi|66933015|ref|NM_000884.2| Homo sapiens IMP (inosine monophosphate) dehydrogenase 2 (IMPDH2), mRNA
NM_000894	>gi|15431286|ref|NM_000894.2| Homo sapiens luteinizing hormone beta polypeptide (LHB), mRNA
NM_000900	>gi|49574513|ref|NM_000900.2| Homo sapiens matrix Gla protein (MGP), mRNA
NM_000901	>gi|141802135|ref|NM_000901.2| Homo sapiens nuclear receptor subfamily 3, group C, member 2 (NR3C2), mRNA
NM_000905	>gi|31542152|ref|NM_000905.2| Homo sapiens neuropeptide Y (NPY), mRNA
NM_000909	>gi|41350310|ref|NM_000909.4| Homo sapiens neuropeptide Y receptor Y1 (NPY1R), mRNA
NM_000918	>gi|121256637|ref|NM_000918.3| Homo sapiens procollagen-proline, 2-oxoglutarate 4-dioxygenase (proline 4-hydroxylase), beta polypeptide (P4HB), mRNA
NM_000937	>gi|14589948|ref|NM_000937.2| Homo sapiens polymerase (RNA) II (DNA directed) polypeptide A, 220kDa (POLR2A), mRNA
NM_000942	>gi|44890060|ref|NM_000942.4| Homo sapiens peptidylprolyl isomerase B (cyclophilin B) (PPIB), mRNA
NM_000949	>gi|40254435|ref|NM_000949.2| Homo sapiens prolactin receptor (PRLR), mRNA
NM_000953	>gi|38505191|ref|NM_000953.2| Homo sapiens prostaglandin D2 receptor (DP) (PTGDR), mRNA
NM_000967	>gi|76496470|ref|NM_000967.3| Homo sapiens ribosomal protein L3 (RPL3), transcript variant 1, mRNA
NM_000968	>gi|16579884|ref|NM_000968.2| Homo sapiens ribosomal protein L4 (RPL4), mRNA
NM_000969	>gi|71772259|ref|NM_000969.3| Homo sapiens ribosomal protein L5 (RPL5), mRNA
NM_000973	>gi|72377361|ref|NM_000973.3| Homo sapiens ribosomal protein L8 (RPL8), transcript variant 1, mRNA
NM_000975	>gi|15431289|ref|NM_000975.2| Homo sapiens ribosomal protein L11 (RPL11), mRNA
NM_000976	>gi|15431291|ref|NM_000976.2| Homo sapiens ribosomal protein L12 (RPL12), mRNA
NM_000977	>gi|15431296|ref|NM_000977.2| Homo sapiens ribosomal protein L13 (RPL13), transcript variant 1, mRNA
NM_000978	>gi|78190459|ref|NM_000978.3| Homo sapiens ribosomal protein L23 (RPL23), mRNA
NM_000979	>gi|15431298|ref|NM_000979.2| Homo sapiens ribosomal protein L18 (RPL18), mRNA
NM_000981	>gi|68216257|ref|NM_000981.3| Homo sapiens ribosomal protein L19 (RPL19), mRNA
NM_000985	>gi|78000184|ref|NM_000985.3| Homo sapiens ribosomal protein L17 (RPL17), transcript variant 1, mRNA
NM_000988	>gi|78190461|ref|NM_000988.3| Homo sapiens ribosomal protein L27 (RPL27), mRNA
NM_000992	>gi|17105395|ref|NM_000992.2| Homo sapiens ribosomal protein L29 (RPL29), mRNA
NM_000994	>gi|55925647|ref|NM_000994.3| Homo sapiens ribosomal protein L32 (RPL32), transcript variant 1, mRNA
NM_000995	>gi|78190463|ref|NM_000995.3| Homo sapiens ribosomal protein L34 (RPL34), transcript variant 1, mRNA
NM_000997	>gi|78191800|ref|NM_000997.4| Homo sapiens ribosomal protein L37 (RPL37), mRNA
NM_000999	>gi|78214520|ref|NM_000999.3| Homo sapiens ribosomal protein L38 (RPL38), transcript variant 1, mRNA
NM_001001	>gi|34335143|ref|NM_001001.3| Homo sapiens ribosomal protein L36a-like (RPL36AL), mRNA
NM_001001317	>gi|48255914|ref|NM_001001317.1| Homo sapiens trypsin X3 (TRY1), mRNA
NM_001001396	>gi|48255958|ref|NM_001001396.1| Homo sapiens ATPase, Ca++ transporting, plasma membrane 4 (ATP2B4), transcript variant 1, mRNA
NM_001001481	>gi|47933380|ref|NM_001001481.1| Homo sapiens ubiquitin-conjugating enzyme E2W (putative) (UBE2W), transcript variant 1, mRNA
NM_001001523	>gi|48255917|ref|NM_001001523.1| Homo sapiens RAR-related orphan receptor C (RORC), transcript variant 2, mRNA
NM_001001524	>gi|112181176|ref|NM_001001524.2| Homo sapiens transmembrane 6 superfamily member 2 (TM6SF2), mRNA
NM_001001551	>gi|48427668|ref|NM_001001551.1| Homo sapiens chromosome 9 open reading frame 103 (C9orf103), mRNA
NM_001001715	>gi|48928037|ref|NM_001001715.1| Homo sapiens FERM, RhoGEF (ARHGEF) and pleckstrin domain protein 1 (chondrocyte-derived) (FARP1), transcript variant 2, mRNA
NM_001001890	>gi|49574545|ref|NM_001001890.1| Homo sapiens runt-related transcription factor 1 (acute myeloid leukemia 1; aml1 oncogene) (RUNX1), transcript variant 2, mRNA
NM_001001937	>gi|50345983|ref|NM_001001937.1| Homo sapiens ATP synthase, H+ transporting, mitochondrial F1 complex, alpha subunit 1, cardiac muscle (ATP5A1), nuclear gene encoding mitochondrial protein, transcript variant 1, mRNA
NM_001001973	>gi|50345987|ref|NM_001001973.1| Homo sapiens ATP synthase, H+ transporting, mitochondrial F1 complex, gamma polypeptide 1 (ATP5C1), nuclear gene encoding mitochondrial protein, transcript variant 1, mRNA
NM_001002	>gi|49087144|ref|NM_001002.3| Homo sapiens ribosomal protein, large, P0 (RPLP0), transcript variant 1, mRNA
NM_001002258	>gi|117422441|ref|NM_001002258.3| Homo sapiens ATP synthase, H+ transporting, mitochondrial F0 complex, subunit C3 (subunit 9) (ATP5G3), nuclear gene encoding mitochondrial protein, transcript variant 3, mRNA
NM_001002799	>gi|50658066|ref|NM_001002799.1| Homo sapiens structural maintenance of chromosomes 4 (SMC4), transcript variant 3, mRNA
NM_001002857	>gi|50845385|ref|NM_001002857.1| Homo sapiens annexin A2 (ANXA2), transcript variant 2, mRNA
NM_001002858	>gi|50845387|ref|NM_001002858.1| Homo sapiens annexin A2 (ANXA2), transcript variant 1, mRNA
NM_001003	>gi|16905511|ref|NM_001003.2| Homo sapiens ribosomal protein, large, P1 (RPLP1), transcript variant 1, mRNA
NM_001003684	>gi|51173875|ref|NM_001003684.1| Homo sapiens ubiquinol-cytochrome c reductase complex (7.2 kD) (UCRC), transcript variant 2, mRNA
NM_001003785	>gi|51479151|ref|NM_001003785.1| Homo sapiens ATP synthase, H+ transporting, mitochondrial F0 complex, subunit d (ATP5H), nuclear gene encoding mitochondrial protein, transcript variant 2, mRNA
NM_001003841	>gi|51468072|ref|NM_001003841.1| Homo sapiens solute carrier family 6 (neutral amino acid transporter), member 19 (SLC6A19), mRNA
NM_001004	>gi|78217389|ref|NM_001004.3| Homo sapiens ribosomal protein, large, P2 (RPLP2), mRNA
NM_001004060	>gi|51944970|ref|NM_001004060.1| Homo sapiens NODAL modulator 2 (NOMO2), transcript variant 1, mRNA
NM_001004333	>gi|142370186|ref|NM_001004333.2| Homo sapiens similar to DNA segment, Chr 11, Brigham & Womens Genetics 0434 expressed (MGC71993), mRNA
NM_001004340	>gi|51972255|ref|NM_001004340.1| Homo sapiens Fc fragment of IgG, high affinity Ib, receptor (CD64) (FCGR1B), transcript variant 2, mRNA
NM_001005	>gi|70609887|ref|NM_001005.3| Homo sapiens ribosomal protein S3 (RPS3), mRNA
NM_001005340	>gi|52694751|ref|NM_001005340.1| Homo sapiens glycoprotein (transmembrane) nmb (GPNMB), transcript variant 1, mRNA
NM_001006	>gi|70609888|ref|NM_001006.3| Homo sapiens ribosomal protein S3A (RPS3A), mRNA
NM_001006624	>gi|54792059|ref|NM_001006624.1| Homo sapiens podoplanin (PDPN), transcript variant 3, mRNA
NM_001007254	>gi|56118229|ref|NM_001007254.1| Homo sapiens ATPase, H+ transporting, lysosomal 42kDa, V1 subunit C1 (ATP6V1C1), transcript variant 2, mRNA
NM_001007538	>gi|56090522|ref|NM_001007538.1| Homo sapiens transmembrane protein 46 (TMEM46), mRNA
NM_001008392	>gi|56549682|ref|NM_001008392.1| Homo sapiens CTD (carboxy-terminal domain, RNA polymerase II, polypeptide A) small phosphatase-like (CTDSPL), transcript variant 1, mRNA
NM_001008396	>gi|56550085|ref|NM_001008396.1| Homo sapiens WD repeat and HMG-box DNA binding protein 1 (WDHD1), transcript variant 2, mRNA
NM_001008397	>gi|56605999|ref|NM_001008397.1| Homo sapiens similar to RIKEN cDNA 2310016C16 (LOC493869), mRNA
NM_001008800	>gi|58761483|ref|NM_001008800.1| Homo sapiens chaperonin containing TCP1, subunit 3 (gamma) (CCT3), transcript variant 3, mRNA
NM_001008860	>gi|57013271|ref|NM_001008860.1| Homo sapiens non imprinted in Prader-Willi/Angelman syndrome 2 (NIPA2), transcript variant 2, mRNA
NM_001008938	>gi|57164941|ref|NM_001008938.1| Homo sapiens cytoskeleton associated protein 5 (CKAP5), transcript variant 1, mRNA
NM_001009	>gi|71164878|ref|NM_001009.3| Homo sapiens ribosomal protein S5 (RPS5), mRNA
NM_001009880	>gi|57863294|ref|NM_001009880.1| Homo sapiens chromosome 22 open reading frame 9 (C22orf9), transcript variant 2, mRNA
NM_001012479	>gi|60498994|ref|NM_001012479.1| Homo sapiens granulin (GRN), transcript variant 2, mRNA
NM_001012626	>gi|60460917|ref|NM_001012626.1| Homo sapiens hypothetical protein LOC285074 (LOC285074), mRNA
NM_001013	>gi|71164881|ref|NM_001013.3| Homo sapiens ribosomal protein S9 (RPS9), mRNA
NM_001013399	>gi|61676092|ref|NM_001013399.1| Homo sapiens cyclin C (CCNC), transcript variant 2, mRNA
NM_001014	>gi|71164876|ref|NM_001014.3| Homo sapiens ribosomal protein S10 (RPS10), mRNA
NM_001015	>gi|34335149|ref|NM_001015.3| Homo sapiens ribosomal protein S11 (RPS11), mRNA
NM_001015885	>gi|62739172|ref|NM_001015885.1| Homo sapiens RAE1 RNA export 1 homolog (S. pombe) (RAE1), transcript variant 2, mRNA
NM_001016	>gi|71164877|ref|NM_001016.3| Homo sapiens ribosomal protein S12 (RPS12), mRNA
NM_001017	>gi|14591910|ref|NM_001017.2| Homo sapiens ribosomal protein S13 (RPS13), mRNA
NM_001018	>gi|71284430|ref|NM_001018.3| Homo sapiens ribosomal protein S15 (RPS15), mRNA
NM_001018054	>gi|65301118|ref|NM_001018054.1| Homo sapiens low density lipoprotein receptor-related protein 8, apolipoprotein e receptor (LRP8), transcript variant 4, mRNA
NM_001018075	>gi|66528562|ref|NM_001018075.1| Homo sapiens nuclear receptor subfamily 3, group C, member 1 (glucocorticoid receptor) (NR3C1), transcript variant 3, mRNA
NM_001018090	>gi|70166413|ref|NM_001018090.1| Homo sapiens GRINL1A combined protein (Gcom1), transcript variant 1, mRNA
NM_001018111	>gi|144094253|ref|NM_001018111.2| Homo sapiens podocalyxin-like (PODXL), transcript variant 1, mRNA
NM_001019	>gi|71772358|ref|NM_001019.4| Homo sapiens ribosomal protein S15a (RPS15A), transcript variant 2, mRNA
NM_001020	>gi|71482588|ref|NM_001020.4| Homo sapiens ribosomal protein S16 (RPS16), mRNA
NM_001021	>gi|71772428|ref|NM_001021.3| Homo sapiens ribosomal protein S17 (RPS17), mRNA
NM_001022	>gi|48255921|ref|NM_001022.3| Homo sapiens ribosomal protein S19 (RPS19), mRNA
NM_001023	>gi|14591915|ref|NM_001023.2| Homo sapiens ribosomal protein S20 (RPS20), mRNA
NM_001023587	>gi|66529092|ref|NM_001023587.1| Homo sapiens ATP-binding cassette, sub-family C (CFTR/MRP), member 5 (ABCC5), transcript variant 2, mRNA
NM_001024226	>gi|66879659|ref|NM_001024226.1| Homo sapiens ADP-ribosylation factor 1 (ARF1), transcript variant 3, mRNA
NM_001024660	>gi|68509943|ref|NM_001024660.1| Homo sapiens kalirin, RhoGEF kinase (KALRN), transcript variant 1, mRNA
NM_001024912	>gi|68161540|ref|NM_001024912.1| Homo sapiens carcinoembryonic antigen-related cell adhesion molecule 1 (biliary glycoprotein) (CEACAM1), transcript variant 2, mRNA
NM_001024947	>gi|68226421|ref|NM_001024947.1| Homo sapiens Yip1 domain family, member 5 (YIPF5), transcript variant 1, mRNA
NM_001025079	>gi|68223314|ref|NM_001025079.1| Homo sapiens CD47 molecule (CD47), transcript variant 3, mRNA
NM_001025201	>gi|68533256|ref|NM_001025201.1| Homo sapiens chimerin (chimaerin) 1 (CHN1), transcript variant 2, mRNA
NM_001025593	>gi|71040091|ref|NM_001025593.1| Homo sapiens ADP-ribosylation factor interacting protein 1 (arfaptin 1) (ARFIP1), transcript variant 2, mRNA
NM_001025596	>gi|71164870|ref|NM_001025596.1| Homo sapiens CUG triplet repeat, RNA binding protein 1 (CUGBP1), transcript variant 3, mRNA
NM_001026	>gi|71490412|ref|NM_001026.3| Homo sapiens ribosomal protein S24 (RPS24), transcript variant 2, mRNA
NM_001028	>gi|14591916|ref|NM_001028.2| Homo sapiens ribosomal protein S25 (RPS25), mRNA
NM_001029864	>gi|71274185|ref|NM_001029864.1| Homo sapiens KIAA1755 protein (KIAA1755), mRNA
NM_001030006	>gi|71773105|ref|NM_001030006.1| Homo sapiens adaptor-related protein complex 2, beta 1 subunit (AP2B1), transcript variant 1, mRNA
NM_001031699	>gi|72534687|ref|NM_001031699.1| Homo sapiens monooxygenase, DBH-like 1 (MOXD1), transcript variant 1, mRNA
NM_001032278	>gi|73808270|ref|NM_001032278.1| Homo sapiens matrix metallopeptidase 28 (MMP28), transcript variant 3, mRNA
NM_001033	>gi|21071083|ref|NM_001033.2| Homo sapiens ribonucleotide reductase M1 polypeptide (RRM1), mRNA
NM_001033886	>gi|76563932|ref|NM_001033886.1| Homo sapiens chemokine (C-X-C motif) ligand 12 (stromal cell-derived factor 1) (CXCL12), transcript variant 3, mRNA
NM_001034915	>gi|77917531|ref|NM_001034915.1| Homo sapiens RNA binding motif protein 35A (RBM35A), transcript variant 2, mRNA
NM_001034996	>gi|78000182|ref|NM_001034996.1| Homo sapiens ribosomal protein L14 (RPL14), transcript variant 1, mRNA
NM_001035247	>gi|78214517|ref|NM_001035247.1| Homo sapiens ubiquitin fusion degradation 1 like (yeast) (UFD1L), transcript variant 2, mRNA
NM_001035254	>gi|78191786|ref|NM_001035254.1| Homo sapiens family with sequence similarity 102, member A (FAM102A), transcript variant 1, mRNA
NM_001037763	>gi|83649732|ref|NM_001037763.1| Homo sapiens collagen, type XXVIII, alpha 1 (COL28A1), mRNA
NM_001039360	>gi|86262148|ref|NM_001039360.1| Homo sapiens zinc finger and BTB domain containing 7C (ZBTB7C), mRNA
NM_001039590	>gi|145309308|ref|NM_001039590.2| Homo sapiens ubiquitin specific peptidase 9, X-linked (USP9X), transcript variant 3, mRNA
NM_001039954	>gi|96974986|ref|NM_001039954.2| Homo sapiens metallothionein 1 pseudogene 2 (MT1P2), mRNA
NM_001040138	>gi|93141023|ref|NM_001040138.1| Homo sapiens chemokine-like factor (CKLF), transcript variant 5, mRNA
NM_001040217	>gi|94158608|ref|NM_001040217.1| Homo sapiens family with sequence similarity 63, member A (FAM63A), transcript variant 2, mRNA
NM_001040429	>gi|114520616|ref|NM_001040429.2| Homo sapiens protocadherin 17 (PCDH17), mRNA
NM_001040455	>gi|94721339|ref|NM_001040455.1| Homo sapiens SID1 transmembrane family, member 2 (SIDT2), mRNA
NM_001042404	>gi|109255229|ref|NM_001042404.1| Homo sapiens centrosomal protein 170kDa (CEP170), transcript variant beta, mRNA
NM_001042517	>gi|110225350|ref|NM_001042517.1| Homo sapiens diaphanous homolog 3 (Drosophila) (DIAPH3), transcript variant 1, mRNA
NM_001044385	>gi|113205074|ref|NM_001044385.1| Homo sapiens amyotrophic lateral sclerosis 2 (juvenile) chromosome region, candidate 4 (ALS2CR4), transcript variant 1, mRNA
NM_001047	>gi|87044897|ref|NM_001047.2| Homo sapiens steroid-5-alpha-reductase, alpha polypeptide 1 (3-oxo-5 alpha-steroid delta 4-dehydrogenase alpha 1) (SRD5A1), mRNA
NM_001048166	>gi|115298662|ref|NM_001048166.1| Homo sapiens SCL/TAL1 interrupting locus (STIL), transcript variant 1, mRNA
NM_001048209	>gi|115298664|ref|NM_001048209.1| Homo sapiens neurotrimin (HNT), transcript variant 2, mRNA
NM_001049	>gi|33946330|ref|NM_001049.2| Homo sapiens somatostatin receptor 1 (SSTR1), mRNA
NM_001053	>gi|4557864|ref|NM_001053.1| Homo sapiens somatostatin receptor 5 (SSTR5), mRNA
NM_001056	>gi|45935387|ref|NM_001056.3| Homo sapiens sulfotransferase family, cytosolic, 1C, member 2 (SULT1C2), transcript variant 1, mRNA
NM_001064	>gi|4507520|ref|NM_001064.1| Homo sapiens transketolase (Wernicke-Korsakoff syndrome) (TKT), mRNA
NM_001067	>gi|19913405|ref|NM_001067.2| Homo sapiens topoisomerase (DNA) II alpha 170kDa (TOP2A), mRNA
NM_001069	>gi|68299771|ref|NM_001069.2| Homo sapiens tubulin, beta 2A (TUBB2A), mRNA
NM_001070	>gi|34222287|ref|NM_001070.3| Homo sapiens tubulin, gamma 1 (TUBG1), mRNA
NM_001071	>gi|4507750|ref|NM_001071.1| Homo sapiens thymidylate synthetase (TYMS), mRNA
NM_001076552	>gi|115527107|ref|NM_001076552.1| Homo sapiens acyl-CoA synthetase short-chain family member 2 (ACSS2), transcript variant 2, mRNA
NM_001077206	>gi|116256335|ref|NM_001077206.1| Homo sapiens SEC31 homolog A (S. cerevisiae) (SEC31A), transcript variant 4, mRNA
NM_001079519	>gi|118498365|ref|NM_001079519.1| Homo sapiens chromosome 14 open reading frame 24 (C14orf24), transcript variant 2, mRNA
NM_001079520	>gi|118498363|ref|NM_001079520.1| Homo sapiens dapper, antagonist of beta-catenin, homolog 1 (Xenopus laevis) (DACT1), transcript variant 2, mRNA
NM_001079675	>gi|118918420|ref|NM_001079675.1| Homo sapiens ets variant gene 4 (E1A enhancer binding protein, E1AF) (ETV4), transcript variant 2, mRNA
NM_001079839	>gi|119874204|ref|NM_001079839.1| Homo sapiens OCIA domain containing 1 (OCIAD1), transcript variant 2, mRNA
NM_001079877	>gi|121114291|ref|NM_001079877.1| Homo sapiens RAS p21 protein activator 4 (RASA4), transcript variant 2, mRNA
NM_001080383	>gi|122939171|ref|NM_001080383.1| Homo sapiens gap junction protein, alpha 7, 45kDa (GJA7), transcript variant 2, mRNA
NM_001080538	>gi|122937515|ref|NM_001080538.1| Homo sapiens similar to aldo-keto reductase family 1, member B10 (LOC441282), mRNA
NM_001082967	>gi|131887987|ref|NM_001082967.1| Homo sapiens family with sequence similarity 19 (chemokine (C-C motif)-like), member A5 (FAM19A5), transcript variant 1, mRNA
NM_001084	>gi|62739167|ref|NM_001084.4| Homo sapiens procollagen-lysine, 2-oxoglutarate 5-dioxygenase 3 (PLOD3), mRNA
NM_001086	>gi|68299766|ref|NM_001086.2| Homo sapiens arylacetamide deacetylase (esterase) (AADAC), mRNA
NM_001087	>gi|96322659|ref|NM_001087.3| Homo sapiens angio-associated, migratory cell protein (AAMP), mRNA
NM_001096	>gi|38569420|ref|NM_001096.2| Homo sapiens ATP citrate lyase (ACLY), transcript variant 1, mRNA
NM_001097577	>gi|148277045|ref|NM_001097577.1| Homo sapiens angiogenin, ribonuclease, RNase A family, 5 (ANG), transcript variant 2, mRNA
NM_001098	>gi|46411160|ref|NM_001098.2| Homo sapiens aconitase 2, mitochondrial (ACO2), nuclear gene encoding mitochondrial protein, mRNA
NM_001098478	>gi|149158699|ref|NM_001098478.1| Homo sapiens major histocompatibility complex, class I, F (HLA-F), transcript variant 3, mRNA
NM_001098518	>gi|148719670|ref|NM_001098518.1| Homo sapiens G protein-coupled receptor 116 (GPR116), transcript variant 2, mRNA
NM_001098817	>gi|149408118|ref|NM_001098817.1| Homo sapiens INO80 complex subunit C (INO80C), transcript variant 1, mRNA
NM_001099293	>gi|150010603|ref|NM_001099293.1| Homo sapiens kinesin family member 4B (KIF4B), mRNA
NM_001099776	>gi|153791374|ref|NM_001099776.1| Homo sapiens prematurely terminated mRNA decay factor-like (LOC91431), mRNA
NM_001100910	>gi|155029536|ref|NM_001100910.1| Homo sapiens family with sequence similarity 72, member B (FAM72B), mRNA
NM_001101	>gi|5016088|ref|NM_001101.2| Homo sapiens actin, beta (ACTB), mRNA
NM_001102	>gi|12025669|ref|NM_001102.2| Homo sapiens actinin, alpha 1 (ACTN1), mRNA
NM_001102608	>gi|156616289|ref|NM_001102608.1| Homo sapiens collagen type VI alpha 6 (COL6A6), mRNA
NM_001105530	>gi|157649072|ref|NM_001105530.1| Homo sapiens CAP, adenylate cyclase-associated protein 1 (yeast) (CAP1), transcript variant 2, mRNA
NM_001111	>gi|70166851|ref|NM_001111.3| Homo sapiens adenosine deaminase, RNA-specific (ADAR), transcript variant 1, mRNA
NM_001112706	>gi|194018527|ref|NM_001112706.2| Homo sapiens scinderin (SCIN), transcript variant 1, mRNA
NM_001119	>gi|29826318|ref|NM_001119.3| Homo sapiens adducin 1 (alpha) (ADD1), transcript variant 1, mRNA
NM_001120	>gi|142384705|ref|NM_001120.3| Homo sapiens tetracycline transporter-like protein (TETRAN), mRNA
NM_001123	>gi|32484972|ref|NM_001123.2| Homo sapiens adenosine kinase (ADK), transcript variant ADK-short, mRNA
NM_001127	>gi|22027650|ref|NM_001127.2| Homo sapiens adaptor-related protein complex 1, beta 1 subunit (AP1B1), transcript variant 1, mRNA
NM_001130	>gi|39811997|ref|NM_001130.5| Homo sapiens amino-terminal enhancer of split (AES), transcript variant 2, mRNA
NM_001144	>gi|85815824|ref|NM_001144.4| Homo sapiens autocrine motility factor receptor (AMFR), mRNA
NM_001147	>gi|4557314|ref|NM_001147.1| Homo sapiens angiopoietin 2 (ANGPT2), mRNA
NM_001150	>gi|4502094|ref|NM_001150.1| Homo sapiens alanyl (membrane) aminopeptidase (aminopeptidase N, aminopeptidase M, microsomal aminopeptidase, CD13, p150) (ANPEP), mRNA
NM_001151	>gi|55749576|ref|NM_001151.2| Homo sapiens solute carrier family 25 (mitochondrial carrier; adenine nucleotide translocator), member 4 (SLC25A4), nuclear gene encoding mitochondrial protein, mRNA
NM_001152	>gi|4502098|ref|NM_001152.1| Homo sapiens solute carrier family 25 (mitochondrial carrier; adenine nucleotide translocator), member 5 (SLC25A5), mRNA
NM_001155	>gi|71773328|ref|NM_001155.3| Homo sapiens annexin A6 (ANXA6), transcript variant 1, mRNA
NM_001156	>gi|4809277|ref|NM_001156.2| Homo sapiens annexin A7 (ANXA7), transcript variant 1, mRNA
NM_001177	>gi|33946322|ref|NM_001177.3| Homo sapiens ADP-ribosylation factor-like 1 (ARL1), mRNA
NM_001183	>gi|89353296|ref|NM_001183.4| Homo sapiens ATPase, H+ transporting, lysosomal accessory protein 1 (ATP6AP1), mRNA
NM_001207	>gi|83641883|ref|NM_001207.4| Homo sapiens basic transcription factor 3 (BTF3), transcript variant 2, mRNA
NM_001216	>gi|9955947|ref|NM_001216.1| Homo sapiens carbonic anhydrase IX (CA9), mRNA
NM_001217	>gi|62388873|ref|NM_001217.3| Homo sapiens carbonic anhydrase XI (CA11), mRNA
NM_001219	>gi|6005991|ref|NM_001219.2| Homo sapiens calumenin (CALU), mRNA
NM_001227	>gi|73623015|ref|NM_001227.3| Homo sapiens caspase 7, apoptosis-related cysteine peptidase (CASP7), transcript variant alpha, mRNA
NM_001228	>gi|122056470|ref|NM_001228.4| Homo sapiens caspase 8, apoptosis-related cysteine peptidase (CASP8), transcript variant A, mRNA
NM_001230	>gi|98985796|ref|NM_001230.4| Homo sapiens caspase 10, apoptosis-related cysteine peptidase (CASP10), transcript variant A, mRNA
NM_001235	>gi|32454740|ref|NM_001235.2| Homo sapiens serpin peptidase inhibitor, clade H (heat shock protein 47), member 1, (collagen binding protein 1) (SERPINH1), mRNA
NM_001236	>gi|62240998|ref|NM_001236.3| Homo sapiens carbonyl reductase 3 (CBR3), mRNA
NM_001247	>gi|4557422|ref|NM_001247.1| Homo sapiens ectonucleoside triphosphate diphosphohydrolase 6 (putative function) (ENTPD6), mRNA
NM_001249	>gi|4557426|ref|NM_001249.1| Homo sapiens ectonucleoside triphosphate diphosphohydrolase 5 (ENTPD5), mRNA
NM_001250	>gi|91105420|ref|NM_001250.4| Homo sapiens CD40 molecule, TNF receptor superfamily member 5 (CD40), transcript variant 1, mRNA
NM_001253	>gi|16357499|ref|NM_001253.2| Homo sapiens CDC5 cell division cycle 5-like (S. pombe) (CDC5L), mRNA
NM_001254	>gi|51944959|ref|NM_001254.3| Homo sapiens cell division cycle 6 homolog (S. cerevisiae) (CDC6), mRNA
NM_001255	>gi|118402581|ref|NM_001255.2| Homo sapiens cell division cycle 20 homolog (S. cerevisiae) (CDC20), mRNA
NM_001260	>gi|4502744|ref|NM_001260.1| Homo sapiens cyclin-dependent kinase 8 (CDK8), mRNA
NM_001265	>gi|24431948|ref|NM_001265.2| Homo sapiens caudal type homeobox transcription factor 2 (CDX2), mRNA
NM_001273	>gi|51599155|ref|NM_001273.2| Homo sapiens chromodomain helicase DNA binding protein 4 (CHD4), mRNA
NM_001274	>gi|141803244|ref|NM_001274.3| Homo sapiens CHK1 checkpoint homolog (S. pombe) (CHEK1), mRNA
NM_001275	>gi|134244286|ref|NM_001275.3| Homo sapiens chromogranin A (parathyroid secretory protein 1) (CHGA), mRNA
NM_001276	>gi|144226250|ref|NM_001276.2| Homo sapiens chitinase 3-like 1 (cartilage glycoprotein-39) (CHI3L1), mRNA
NM_001278	>gi|62241000|ref|NM_001278.3| Homo sapiens conserved helix-loop-helix ubiquitous kinase (CHUK), mRNA
NM_001281	>gi|50428924|ref|NM_001281.2| Homo sapiens tubulin folding cofactor B (TBCB), mRNA
NM_001288	>gi|48375182|ref|NM_001288.4| Homo sapiens chloride intracellular channel 1 (CLIC1), mRNA
NM_001295	>gi|53759124|ref|NM_001295.2| Homo sapiens chemokine (C-C motif) receptor 1 (CCR1), mRNA
NM_001296	>gi|37577160|ref|NM_001296.3| Homo sapiens chemokine binding protein 2 (CCBP2), mRNA
NM_001305	>gi|34335232|ref|NM_001305.3| Homo sapiens claudin 4 (CLDN4), mRNA
NM_001307	>gi|34222214|ref|NM_001307.3| Homo sapiens claudin 7 (CLDN7), mRNA
NM_001316	>gi|29029558|ref|NM_001316.2| Homo sapiens CSE1 chromosome segregation 1-like (yeast) (CSE1L), mRNA
NM_001320	>gi|26787971|ref|NM_001320.5| Homo sapiens casein kinase 2, beta polypeptide (CSNK2B), mRNA
NM_001322	>gi|19882252|ref|NM_001322.2| Homo sapiens cystatin SA (CST2), mRNA
NM_001328	>gi|61743965|ref|NM_001328.2| Homo sapiens C-terminal binding protein 1 (CTBP1), transcript variant 1, mRNA
NM_001333	>gi|23110959|ref|NM_001333.2| Homo sapiens cathepsin L2 (CTSL2), mRNA
NM_001336	>gi|22538441|ref|NM_001336.2| Homo sapiens cathepsin Z (CTSZ), mRNA
NM_001344	>gi|4503252|ref|NM_001344.1| Homo sapiens defender against cell death 1 (DAD1), mRNA
NM_001349	>gi|45439305|ref|NM_001349.2| Homo sapiens aspartyl-tRNA synthetase (DARS), mRNA
NM_001350	>gi|53828721|ref|NM_001350.3| Homo sapiens death-associated protein 6 (DAXX), mRNA
NM_001353	>gi|56121816|ref|NM_001353.5| Homo sapiens aldo-keto reductase family 1, member C1 (dihydrodiol dehydrogenase 1; 20-alpha (3-alpha)-hydroxysteroid dehydrogenase) (AKR1C1), mRNA
NM_001355	>gi|145386585|ref|NM_001355.3| Homo sapiens D-dopachrome tautomerase (DDT), transcript variant 1, mRNA
NM_001357	>gi|100913205|ref|NM_001357.3| Homo sapiens DEAH (Asp-Glu-Ala-His) box polypeptide 9 (DHX9), mRNA
NM_001360	>gi|119943111|ref|NM_001360.2| Homo sapiens 7-dehydrocholesterol reductase (DHCR7), mRNA
NM_001394	>gi|58331238|ref|NM_001394.5| Homo sapiens dual specificity phosphatase 4 (DUSP4), transcript variant 1, mRNA
NM_001402	>gi|83367078|ref|NM_001402.5| Homo sapiens eukaryotic translation elongation factor 1 alpha 1 (EEF1A1), mRNA
NM_001404	>gi|83656774|ref|NM_001404.4| Homo sapiens eukaryotic translation elongation factor 1 gamma (EEF1G), mRNA
NM_001405	>gi|27894380|ref|NM_001405.2| Homo sapiens ephrin-A2 (EFNA2), mRNA
NM_001418	>gi|111494227|ref|NM_001418.3| Homo sapiens eukaryotic translation initiation factor 4 gamma, 2 (EIF4G2), transcript variant 1, mRNA
NM_001420	>gi|49355760|ref|NM_001420.3| Homo sapiens ELAV (embryonic lethal, abnormal vision, Drosophila)-like 3 (Hu antigen C) (ELAVL3), transcript variant 1, mRNA
NM_001428	>gi|16507965|ref|NM_001428.2| Homo sapiens enolase 1, (alpha) (ENO1), mRNA
NM_001436	>gi|12056464|ref|NM_001436.2| Homo sapiens fibrillarin (FBL), mRNA
NM_001438	>gi|45545432|ref|NM_001438.2| Homo sapiens estrogen-related receptor gamma (ESRRG), transcript variant 1, mRNA
NM_001440	>gi|41281366|ref|NM_001440.2| Homo sapiens exostoses (multiple)-like 3 (EXTL3), mRNA
NM_001449	>gi|34147646|ref|NM_001449.3| Homo sapiens four and a half LIM domains 1 (FHL1), mRNA
NM_001455	>gi|146260266|ref|NM_001455.3| Homo sapiens forkhead box O3 (FOXO3), transcript variant 1, mRNA
NM_001456	>gi|116063572|ref|NM_001456.2| Homo sapiens filamin A, alpha (actin binding protein 280) (FLNA), mRNA
NM_001466	>gi|5922012|ref|NM_001466.2| Homo sapiens frizzled homolog 2 (Drosophila) (FZD2), mRNA
NM_001469	>gi|51093847|ref|NM_001469.3| Homo sapiens X-ray repair complementing defective repair in Chinese hamster cells 6 (Ku autoantigen, 70kDa) (XRCC6), mRNA
NM_001483	>gi|4503936|ref|NM_001483.1| Homo sapiens glioblastoma amplified sequence (GBAS), mRNA
NM_001487	>gi|4503954|ref|NM_001487.1| Homo sapiens biogenesis of lysosome-related organelles complex-1, subunit 1 (BLOC1S1), mRNA
NM_001491	>gi|30061504|ref|NM_001491.2| Homo sapiens glucosaminyl (N-acetyl) transferase 2, I-branching enzyme (I blood group) (GCNT2), transcript variant 2, mRNA
NM_001493	>gi|4503970|ref|NM_001493.1| Homo sapiens GDP dissociation inhibitor 1 (GDI1), mRNA
NM_001494	>gi|6598322|ref|NM_001494.2| Homo sapiens GDP dissociation inhibitor 2 (GDI2), mRNA
NM_001495	>gi|47078234|ref|NM_001495.4| Homo sapiens GDNF family receptor alpha 2 (GFRA2), mRNA
NM_001502	>gi|56119212|ref|NM_001502.2| Homo sapiens glycoprotein 2 (zymogen granule membrane) (GP2), transcript variant 2, mRNA
NM_001511	>gi|4504152|ref|NM_001511.1| Homo sapiens chemokine (C-X-C motif) ligand 1 (melanoma growth stimulating activity, alpha) (CXCL1), mRNA
NM_001512	>gi|23065568|ref|NM_001512.2| Homo sapiens glutathione S-transferase A4 (GSTA4), mRNA
NM_001524	>gi|4557634|ref|NM_001524.1| Homo sapiens hypocretin (orexin) neuropeptide precursor (HCRT), mRNA
NM_001530	>gi|31077212|ref|NM_001530.2| Homo sapiens hypoxia-inducible factor 1, alpha subunit (basic helix-loop-helix transcription factor) (HIF1A), transcript variant 1, mRNA
NM_001536	>gi|38195088|ref|NM_001536.2| Homo sapiens protein arginine methyltransferase 1 (PRMT1), transcript variant 1, mRNA
NM_001537	>gi|54234018|ref|NM_001537.2| Homo sapiens heat shock factor binding protein 1 (HSBP1), mRNA
NM_001538	>gi|100913210|ref|NM_001538.2| Homo sapiens heat shock transcription factor 4 (HSF4), transcript variant 1, mRNA
NM_001542	>gi|55953132|ref|NM_001542.2| Homo sapiens immunoglobulin superfamily, member 3 (IGSF3), transcript variant 1, mRNA
NM_001545	>gi|4557656|ref|NM_001545.1| Homo sapiens immature colon carcinoma transcript 1 (ICT1), mRNA
NM_001552	>gi|62243289|ref|NM_001552.2| Homo sapiens insulin-like growth factor binding protein 4 (IGFBP4), mRNA
NM_001553	>gi|4504618|ref|NM_001553.1| Homo sapiens insulin-like growth factor binding protein 7 (IGFBP7), mRNA
NM_001557	>gi|29171680|ref|NM_001557.2| Homo sapiens interleukin 8 receptor, beta (IL8RB), mRNA
NM_001569	>gi|68800242|ref|NM_001569.3| Homo sapiens interleukin-1 receptor-associated kinase 1 (IRAK1), transcript variant 1, mRNA
NM_001572	>gi|98985820|ref|NM_001572.3| Homo sapiens interferon regulatory factor 7 (IRF7), transcript variant a, mRNA
NM_001605	>gi|109148541|ref|NM_001605.2| Homo sapiens alanyl-tRNA synthetase (AARS), mRNA
NM_001614	>gi|11038618|ref|NM_001614.2| Homo sapiens actin, gamma 1 (ACTG1), mRNA
NM_001619	>gi|6138971|ref|NM_001619.2| Homo sapiens adrenergic, beta, receptor kinase 1 (ADRBK1), mRNA
NM_001623	>gi|14574567|ref|NM_001623.3| Homo sapiens allograft inflammatory factor 1 (AIF1), transcript variant 3, mRNA
NM_001626	>gi|126273601|ref|NM_001626.3| Homo sapiens v-akt murine thymoma viral oncogene homolog 2 (AKT2), mRNA
NM_001627	>gi|68163410|ref|NM_001627.2| Homo sapiens activated leukocyte cell adhesion molecule (ALCAM), mRNA
NM_001628	>gi|24497579|ref|NM_001628.2| Homo sapiens aldo-keto reductase family 1, member B1 (aldose reductase) (AKR1B1), mRNA
NM_001642	>gi|4502146|ref|NM_001642.1| Homo sapiens amyloid beta (A4) precursor-like protein 2 (APLP2), mRNA
NM_001644	>gi|61743956|ref|NM_001644.3| Homo sapiens apolipoprotein B mRNA editing enzyme, catalytic polypeptide 1 (APOBEC1), mRNA
NM_001645	>gi|51944963|ref|NM_001645.3| Homo sapiens apolipoprotein C-I (APOC1), mRNA
NM_001654	>gi|122114652|ref|NM_001654.2| Homo sapiens v-raf murine sarcoma 3611 viral oncogene homolog (ARAF), mRNA
NM_001658	>gi|66879658|ref|NM_001658.3| Homo sapiens ADP-ribosylation factor 1 (ARF1), transcript variant 4, mRNA
NM_001659	>gi|4502202|ref|NM_001659.1| Homo sapiens ADP-ribosylation factor 3 (ARF3), mRNA
NM_001660	>gi|6995998|ref|NM_001660.2| Homo sapiens ADP-ribosylation factor 4 (ARF4), mRNA
NM_001662	>gi|6995999|ref|NM_001662.2| Homo sapiens ADP-ribosylation factor 5 (ARF5), mRNA
NM_001664	>gi|50593005|ref|NM_001664.2| Homo sapiens ras homolog gene family, member A (RHOA), mRNA
NM_001665	>gi|46249392|ref|NM_001665.2| Homo sapiens ras homolog gene family, member G (rho G) (RHOG), mRNA
NM_001667	>gi|4502228|ref|NM_001667.1| Homo sapiens ADP-ribosylation factor-like 2 (ARL2), mRNA
NM_001675	>gi|33469975|ref|NM_001675.2| Homo sapiens activating transcription factor 4 (tax-responsive enhancer element B67) (ATF4), transcript variant 1, mRNA
NM_001679	>gi|49574492|ref|NM_001679.2| Homo sapiens ATPase, Na+/K+ transporting, beta 3 polypeptide (ATP1B3), mRNA
NM_001682	>gi|48255944|ref|NM_001682.2| Homo sapiens ATPase, Ca++ transporting, plasma membrane 1 (ATP2B1), transcript variant 2, mRNA
NM_001687	>gi|50345989|ref|NM_001687.4| Homo sapiens ATP synthase, H+ transporting, mitochondrial F1 complex, delta subunit (ATP5D), nuclear gene encoding mitochondrial protein, transcript variant 1, mRNA
NM_001688	>gi|85794838|ref|NM_001688.4| Homo sapiens ATP synthase, H+ transporting, mitochondrial F0 complex, subunit B1 (ATP5F1), nuclear gene encoding mitochondrial protein, mRNA
NM_001689	>gi|85068556|ref|NM_001689.3| Homo sapiens ATP synthase, H+ transporting, mitochondrial F0 complex, subunit C3 (subunit 9) (ATP5G3), nuclear gene encoding mitochondrial protein, transcript variant 2, mRNA
NM_001694	>gi|19913436|ref|NM_001694.2| Homo sapiens ATPase, H+ transporting, lysosomal 16kDa, V0 subunit c (ATP6V0C), mRNA
NM_001696	>gi|87159814|ref|NM_001696.3| Homo sapiens ATPase, H+ transporting, lysosomal 31kDa, V1 subunit E1 (ATP6V1E1), transcript variant 1, mRNA
NM_001697	>gi|41327758|ref|NM_001697.2| Homo sapiens ATP synthase, H+ transporting, mitochondrial F1 complex, O subunit (oligomycin sensitivity conferring protein) (ATP5O), nuclear gene encoding mitochondrial protein, mRNA
NM_001711	>gi|34304351|ref|NM_001711.3| Homo sapiens biglycan (BGN), mRNA
NM_001728	>gi|38372918|ref|NM_001728.2| Homo sapiens basigin (Ok blood group) (BSG), transcript variant 1, mRNA
NM_001730	>gi|52630441|ref|NM_001730.3| Homo sapiens Kruppel-like factor 5 (intestinal) (KLF5), mRNA
NM_001743	>gi|20428653|ref|NM_001743.3| Homo sapiens calmodulin 2 (phosphorylase kinase, delta) (CALM2), mRNA
NM_001745	>gi|18105008|ref|NM_001745.2| Homo sapiens calcium modulating ligand (CAMLG), mRNA
NM_001746	>gi|66933003|ref|NM_001746.3| Homo sapiens calnexin (CANX), transcript variant 1, mRNA
NM_001748	>gi|12408645|ref|NM_001748.3| Homo sapiens calpain 2, (m/II) large subunit (CAPN2), mRNA
NM_001749	>gi|51599152|ref|NM_001749.2| Homo sapiens calpain, small subunit 1 (CAPNS1), transcript variant 1, mRNA
NM_001759	>gi|16950656|ref|NM_001759.2| Homo sapiens cyclin D2 (CCND2), mRNA
NM_001760	>gi|16950657|ref|NM_001760.2| Homo sapiens cyclin D3 (CCND3), mRNA
NM_001769	>gi|21237762|ref|NM_001769.2| Homo sapiens CD9 molecule (CD9), mRNA
NM_001785	>gi|80861461|ref|NM_001785.2| Homo sapiens cytidine deaminase (CDA), mRNA
NM_001788	>gi|58535458|ref|NM_001788.3| Homo sapiens septin 7 (SEPT7), transcript variant 1, mRNA
NM_001792	>gi|14589888|ref|NM_001792.2| Homo sapiens cadherin 2, type 1, N-cadherin (neuronal) (CDH2), mRNA
NM_001793	>gi|45269142|ref|NM_001793.3| Homo sapiens cadherin 3, type 1, P-cadherin (placental) (CDH3), mRNA
NM_001797	>gi|16306531|ref|NM_001797.2| Homo sapiens cadherin 11, type 2, OB-cadherin (osteoblast) (CDH11), mRNA
NM_001806	>gi|34452718|ref|NM_001806.2| Homo sapiens CCAAT/enhancer binding protein (C/EBP), gamma (CEBPG), mRNA
NM_001807	>gi|27894374|ref|NM_001807.2| Homo sapiens carboxyl ester lipase (bile salt-stimulated lipase) (CEL), mRNA
NM_001809	>gi|109637780|ref|NM_001809.3| Homo sapiens centromere protein A (CENPA), transcript variant 1, mRNA
NM_001810	>gi|51944960|ref|NM_001810.5| Homo sapiens centromere protein B, 80kDa (CENPB), mRNA
NM_001814	>gi|22538438|ref|NM_001814.2| Homo sapiens cathepsin C (CTSC), transcript variant 1, mRNA
NM_001819	>gi|4502806|ref|NM_001819.1| Homo sapiens chromogranin B (secretogranin 1) (CHGB), mRNA
NM_001823	>gi|34335231|ref|NM_001823.3| Homo sapiens creatine kinase, brain (CKB), mRNA
NM_001825	>gi|4502854|ref|NM_001825.1| Homo sapiens creatine kinase, mitochondrial 2 (sarcomeric) (CKMT2), nuclear gene encoding mitochondrial protein, mRNA
NM_001826	>gi|4502856|ref|NM_001826.1| Homo sapiens CDC28 protein kinase regulatory subunit 1B (CKS1B), mRNA
NM_001827	>gi|4502858|ref|NM_001827.1| Homo sapiens CDC28 protein kinase regulatory subunit 2 (CKS2), mRNA
NM_001833	>gi|115527057|ref|NM_001833.2| Homo sapiens clathrin, light chain (Lca) (CLTA), transcript variant 1, mRNA
NM_001834	>gi|32483393|ref|NM_001834.2| Homo sapiens clathrin, light chain (Lcb) (CLTB), transcript variant 1, mRNA
NM_001843	>gi|28373116|ref|NM_001843.2| Homo sapiens contactin 1 (CNTN1), transcript variant 1, mRNA
NM_001844	>gi|111118975|ref|NM_001844.4| Homo sapiens collagen, type II, alpha 1 (primary osteoarthritis, spondyloepiphyseal dysplasia, congenital) (COL2A1), transcript variant 1, mRNA
NM_001845	>gi|45580690|ref|NM_001845.3| Homo sapiens collagen, type IV, alpha 1 (COL4A1), mRNA
NM_001846	>gi|116256353|ref|NM_001846.2| Homo sapiens collagen, type IV, alpha 2 (COL4A2), mRNA
NM_001847	>gi|16357500|ref|NM_001847.1| Homo sapiens collagen, type IV, alpha 6 (COL4A6), transcript variant A, mRNA
NM_001848	>gi|87196338|ref|NM_001848.2| Homo sapiens collagen, type VI, alpha 1 (COL6A1), mRNA
NM_001849	>gi|115527061|ref|NM_001849.3| Homo sapiens collagen, type VI, alpha 2 (COL6A2), transcript variant 2C2, mRNA
NM_001850	>gi|32895369|ref|NM_001850.3| Homo sapiens collagen, type VIII, alpha 1 (COL8A1), transcript variant 1, mRNA
NM_001851	>gi|73486665|ref|NM_001851.3| Homo sapiens collagen, type IX, alpha 1 (COL9A1), transcript variant 1, mRNA
NM_001852	>gi|31083125|ref|NM_001852.3| Homo sapiens collagen, type IX, alpha 2 (COL9A2), mRNA
NM_001853	>gi|119508425|ref|NM_001853.3| Homo sapiens collagen, type IX, alpha 3 (COL9A3), mRNA
NM_001854	>gi|98985805|ref|NM_001854.3| Homo sapiens collagen, type XI, alpha 1 (COL11A1), transcript variant A, mRNA
NM_001855	>gi|116008151|ref|NM_001855.3| Homo sapiens collagen, type XV, alpha 1 (COL15A1), mRNA
NM_001856	>gi|100913219|ref|NM_001856.3| Homo sapiens collagen, type XVI, alpha 1 (COL16A1), mRNA
NM_001858	>gi|61698136|ref|NM_001858.4| Homo sapiens collagen, type XIX, alpha 1 (COL19A1), mRNA
NM_001861	>gi|17017985|ref|NM_001861.2| Homo sapiens cytochrome c oxidase subunit IV isoform 1 (COX4I1), mRNA
NM_001862	>gi|17017987|ref|NM_001862.2| Homo sapiens cytochrome c oxidase subunit Vb (COX5B), mRNA
NM_001863	>gi|17999530|ref|NM_001863.3| Homo sapiens cytochrome c oxidase subunit Vib polypeptide 1 (ubiquitous) (COX6B1), mRNA
NM_001865	>gi|18105035|ref|NM_001865.2| Homo sapiens cytochrome c oxidase subunit VIIa polypeptide 2 (liver) (COX7A2), mRNA
NM_001867	>gi|18105039|ref|NM_001867.2| Homo sapiens cytochrome c oxidase subunit VIIc (COX7C), nuclear gene encoding mitochondrial protein, mRNA
NM_001869	>gi|4502998|ref|NM_001869.1| Homo sapiens carboxypeptidase A2 (pancreatic) (CPA2), mRNA
NM_001885	>gi|4503056|ref|NM_001885.1| Homo sapiens crystallin, alpha B (CRYAB), mRNA
NM_001894	>gi|40549399|ref|NM_001894.4| Homo sapiens casein kinase 1, epsilon (CSNK1E), transcript variant 2, mRNA
NM_001898	>gi|19882250|ref|NM_001898.2| Homo sapiens cystatin SN (CST1), mRNA
NM_001899	>gi|19882254|ref|NM_001899.2| Homo sapiens cystatin S (CST4), mRNA
NM_001904	>gi|40254459|ref|NM_001904.2| Homo sapiens catenin (cadherin-associated protein), beta 1, 88kDa (CTNNB1), mRNA
NM_001908	>gi|66346646|ref|NM_001908.3| Homo sapiens cathepsin B (CTSB), transcript variant 1, mRNA
NM_001909	>gi|23110949|ref|NM_001909.3| Homo sapiens cathepsin D (CTSD), mRNA
NM_001910	>gi|23110950|ref|NM_001910.2| Homo sapiens cathepsin E (CTSE), transcript variant 1, mRNA
NM_001912	>gi|125987605|ref|NM_001912.3| Homo sapiens cathepsin L1 (CTSL1), transcript variant 1, mRNA
NM_001914	>gi|59853476|ref|NM_001914.2| Homo sapiens cytochrome b5 type A (microsomal) (CYB5A), transcript variant 2, mRNA
NM_001916	>gi|21359866|ref|NM_001916.2| Homo sapiens cytochrome c-1 (CYC1), mRNA
NM_001921	>gi|61742818|ref|NM_001921.2| Homo sapiens dCMP deaminase (DCTD), transcript variant 2, mRNA
NM_001937	>gi|32307171|ref|NM_001937.3| Homo sapiens dermatopontin (DPT), mRNA
NM_001949	>gi|12669913|ref|NM_001949.2| Homo sapiens E2F transcription factor 3 (E2F3), mRNA
NM_001950	>gi|44829053|ref|NM_001950.3| Homo sapiens E2F transcription factor 4, p107/p130-binding (E2F4), mRNA
NM_001957	>gi|4503464|ref|NM_001957.1| Homo sapiens endothelin receptor type A (EDNRA), mRNA
NM_001958	>gi|25453470|ref|NM_001958.2| Homo sapiens eukaryotic translation elongation factor 1 alpha 2 (EEF1A2), mRNA
NM_001961	>gi|83656775|ref|NM_001961.3| Homo sapiens eukaryotic translation elongation factor 2 (EEF2), mRNA
NM_001963	>gi|6031163|ref|NM_001963.2| Homo sapiens epidermal growth factor (beta-urogastrone) (EGF), mRNA
NM_001967	>gi|83700234|ref|NM_001967.3| Homo sapiens eukaryotic translation initiation factor 4A, isoform 2 (EIF4A2), mRNA
NM_001979	>gi|56682950|ref|NM_001979.4| Homo sapiens epoxide hydrolase 2, cytoplasmic (EPHX2), mRNA
NM_001992	>gi|6031164|ref|NM_001992.2| Homo sapiens coagulation factor II (thrombin) receptor (F2R), mRNA
NM_001996	>gi|34734061|ref|NM_001996.2| Homo sapiens fibulin 1 (FBLN1), transcript variant C, mRNA
NM_001997	>gi|71565157|ref|NM_001997.3| Homo sapiens Finkel-Biskis-Reilly murine sarcoma virus (FBR-MuSV) ubiquitously expressed (fox derived); ribosomal protein S30 (FAU), mRNA
NM_002002	>gi|34147598|ref|NM_002002.3| Homo sapiens Fc fragment of IgE, low affinity II, receptor for (CD23) (FCER2), mRNA
NM_002006	>gi|41352694|ref|NM_002006.3| Homo sapiens fibroblast growth factor 2 (basic) (FGF2), mRNA
NM_002010	>gi|4503706|ref|NM_002010.1| Homo sapiens fibroblast growth factor 9 (glia-activating factor) (FGF9), mRNA
NM_002011	>gi|47524172|ref|NM_002011.3| Homo sapiens fibroblast growth factor receptor 4 (FGFR4), transcript variant 1, mRNA
NM_002014	>gi|17149846|ref|NM_002014.2| Homo sapiens FK506 binding protein 4, 59kDa (FKBP4), mRNA
NM_002019	>gi|32306519|ref|NM_002019.2| Homo sapiens fms-related tyrosine kinase 1 (vascular endothelial growth factor/vascular permeability factor receptor) (FLT1), mRNA
NM_002022	>gi|4503758|ref|NM_002022.1| Homo sapiens flavin containing monooxygenase 4 (FMO4), mRNA
NM_002026	>gi|47132558|ref|NM_002026.2| Homo sapiens fibronectin 1 (FN1), transcript variant 3, mRNA
NM_002032	>gi|56682958|ref|NM_002032.2| Homo sapiens ferritin, heavy polypeptide 1 (FTH1), mRNA
NM_002046	>gi|83641890|ref|NM_002046.3| Homo sapiens glyceraldehyde-3-phosphate dehydrogenase (GAPDH), mRNA
NM_002048	>gi|4503918|ref|NM_002048.1| Homo sapiens growth arrest-specific 1 (GAS1), mRNA
NM_002052	>gi|33188460|ref|NM_002052.2| Homo sapiens GATA binding protein 4 (GATA4), mRNA
NM_002055	>gi|24430142|ref|NM_002055.2| Homo sapiens glial fibrillary acidic protein (GFAP), mRNA
NM_002067	>gi|115511048|ref|NM_002067.2| Homo sapiens guanine nucleotide binding protein (G protein), alpha 11 (Gq class) (GNA11), mRNA
NM_002070	>gi|49574535|ref|NM_002070.2| Homo sapiens guanine nucleotide binding protein (G protein), alpha inhibiting activity polypeptide 2 (GNAI2), mRNA
NM_002072	>gi|40254461|ref|NM_002072.2| Homo sapiens guanine nucleotide binding protein (G protein), q polypeptide (GNAQ), mRNA
NM_002076	>gi|42490755|ref|NM_002076.2| Homo sapiens glucosamine (N-acetyl)-6-sulfatase (Sanfilippo disease IIID) (GNS), mRNA
NM_002078	>gi|45359854|ref|NM_002078.3| Homo sapiens golgi autoantigen, golgin subfamily a, 4 (GOLGA4), mRNA
NM_002080	>gi|73486657|ref|NM_002080.2| Homo sapiens glutamic-oxaloacetic transaminase 2, mitochondrial (aspartate aminotransferase 2) (GOT2), nuclear gene encoding mitochondrial protein, mRNA
NM_002082	>gi|51896034|ref|NM_002082.2| Homo sapiens G protein-coupled receptor kinase 6 (GRK6), transcript variant 2, mRNA
NM_002083	>gi|32967606|ref|NM_002083.2| Homo sapiens glutathione peroxidase 2 (gastrointestinal) (GPX2), mRNA
NM_002084	>gi|89903006|ref|NM_002084.3| Homo sapiens glutathione peroxidase 3 (plasma) (GPX3), mRNA
NM_002085	>gi|90903236|ref|NM_002085.3| Homo sapiens glutathione peroxidase 4 (phospholipid hydroperoxidase) (GPX4), transcript variant 1, mRNA
NM_002086	>gi|45359857|ref|NM_002086.3| Homo sapiens growth factor receptor-bound protein 2 (GRB2), transcript variant 1, mRNA
NM_002088	>gi|29029596|ref|NM_002088.3| Homo sapiens glutamate receptor, ionotropic, kainate 5 (GRIK5), mRNA
NM_002094	>gi|142364153|ref|NM_002094.2| Homo sapiens G1 to S phase transition 1 (GSPT1), mRNA
NM_002107	>gi|52630340|ref|NM_002107.3| Homo sapiens H3 histone, family 3A (H3F3A), mRNA
NM_002112	>gi|92110054|ref|NM_002112.2| Homo sapiens histidine decarboxylase (HDC), mRNA
NM_002117	>gi|52630341|ref|NM_002117.4| Homo sapiens major histocompatibility complex, class I, C (HLA-C), mRNA
NM_002121	>gi|24797075|ref|NM_002121.4| Homo sapiens major histocompatibility complex, class II, DP beta 1 (HLA-DPB1), mRNA
NM_002122	>gi|52426772|ref|NM_002122.3| Homo sapiens major histocompatibility complex, class II, DQ alpha 1 (HLA-DQA1), mRNA
NM_002123	>gi|24797068|ref|NM_002123.2| Homo sapiens major histocompatibility complex, class II, DQ beta 1 (HLA-DQB1), mRNA
NM_002125	>gi|26665892|ref|NM_002125.3| Homo sapiens major histocompatibility complex, class II, DR beta 5 (HLA-DRB5), mRNA
NM_002127	>gi|24797072|ref|NM_002127.3| Homo sapiens HLA-G histocompatibility antigen, class I, G (HLA-G), mRNA
NM_002128	>gi|118918424|ref|NM_002128.4| Homo sapiens high-mobility group box 1 (HMGB1), mRNA
NM_002138	>gi|51477710|ref|NM_002138.3| Homo sapiens heterogeneous nuclear ribonucleoprotein D (AU-rich element RNA binding protein 1, 37kDa) (HNRPD), transcript variant 3, mRNA
NM_002139	>gi|56699408|ref|NM_002139.2| Homo sapiens RNA binding motif protein, X-linked (RBMX), mRNA
NM_002140	>gi|14165438|ref|NM_002140.2| Homo sapiens heterogeneous nuclear ribonucleoprotein K (HNRPK), transcript variant 1, mRNA
NM_002143	>gi|19913445|ref|NM_002143.2| Homo sapiens hippocalcin (HPCA), mRNA
NM_002146	>gi|84570136|ref|NM_002146.4| Homo sapiens homeobox B3 (HOXB3), mRNA
NM_002149	>gi|19913440|ref|NM_002149.2| Homo sapiens hippocalcin-like 1 (HPCAL1), transcript variant 1, mRNA
NM_002167	>gi|32171181|ref|NM_002167.2| Homo sapiens inhibitor of DNA binding 3, dominant negative helix-loop-helix protein (ID3), mRNA
NM_002168	>gi|28178831|ref|NM_002168.2| Homo sapiens isocitrate dehydrogenase 2 (NADP+), mitochondrial (IDH2), mRNA
NM_002188	>gi|26787977|ref|NM_002188.2| Homo sapiens interleukin 13 (IL13), mRNA
NM_002192	>gi|62953137|ref|NM_002192.2| Homo sapiens inhibin, beta A (activin A, activin AB alpha polypeptide) (INHBA), mRNA
NM_002198	>gi|4504720|ref|NM_002198.1| Homo sapiens interferon regulatory factor 1 (IRF1), mRNA
NM_002204	>gi|4504746|ref|NM_002204.1| Homo sapiens integrin, alpha 3 (antigen CD49C, alpha 3 subunit of VLA-3 receptor) (ITGA3), transcript variant a, mRNA
NM_002211	>gi|19743812|ref|NM_002211.2| Homo sapiens integrin, beta 1 (fibronectin receptor, beta polypeptide, antigen CD29 includes MDF2, MSK12) (ITGB1), transcript variant 1A, mRNA
NM_002213	>gi|34147573|ref|NM_002213.3| Homo sapiens integrin, beta 5 (ITGB5), mRNA
NM_002214	>gi|91984778|ref|NM_002214.2| Homo sapiens integrin, beta 8 (ITGB8), mRNA
NM_002220	>gi|4504788|ref|NM_002220.1| Homo sapiens inositol 1,4,5-trisphosphate 3-kinase A (ITPKA), mRNA
NM_002226	>gi|21704276|ref|NM_002226.3| Homo sapiens jagged 2 (JAG2), transcript variant 1, mRNA
NM_002227	>gi|102469033|ref|NM_002227.2| Homo sapiens Janus kinase 1 (a protein tyrosine kinase) (JAK1), mRNA
NM_002228	>gi|44890066|ref|NM_002228.3| Homo sapiens jun oncogene (JUN), mRNA
NM_002230	>gi|4504810|ref|NM_002230.1| Homo sapiens junction plakoglobin (JUP), transcript variant 1, mRNA
NM_002253	>gi|11321596|ref|NM_002253.1| Homo sapiens kinase insert domain receptor (a type III receptor tyrosine kinase) (KDR), mRNA
NM_002273	>gi|68226427|ref|NM_002273.2| Homo sapiens keratin 8 (KRT8), mRNA
NM_002276	>gi|131412244|ref|NM_002276.4| Homo sapiens keratin 19 (KRT19), mRNA
NM_002290	>gi|9845494|ref|NM_002290.2| Homo sapiens laminin, alpha 4 (LAMA4), mRNA
NM_002291	>gi|4504950|ref|NM_002291.1| Homo sapiens laminin, beta 1 (LAMB1), mRNA
NM_002300	>gi|142386935|ref|NM_002300.4| Homo sapiens lactate dehydrogenase B (LDHB), mRNA
NM_002305	>gi|85815826|ref|NM_002305.3| Homo sapiens lectin, galactoside-binding, soluble, 1 (galectin 1) (LGALS1), mRNA
NM_002306	>gi|115430222|ref|NM_002306.2| Homo sapiens lectin, galactoside-binding, soluble, 3 (LGALS3), transcript variant 1, mRNA
NM_002308	>gi|102469693|ref|NM_002308.3| Homo sapiens lectin, galactoside-binding, soluble, 9 (galectin 9) (LGALS9), transcript variant short, mRNA
NM_002315	>gi|4505004|ref|NM_002315.1| Homo sapiens LIM domain only 1 (rhombotin 1) (LMO1), mRNA
NM_002318	>gi|67782347|ref|NM_002318.2| Homo sapiens lysyl oxidase-like 2 (LOXL2), mRNA
NM_002343	>gi|54607119|ref|NM_002343.2| Homo sapiens lactotransferrin (LTF), mRNA
NM_002345	>gi|61742794|ref|NM_002345.3| Homo sapiens lumican (LUM), mRNA
NM_002346	>gi|4505048|ref|NM_002346.1| Homo sapiens lymphocyte antigen 6 complex, locus E (LY6E), mRNA
NM_002353	>gi|4505056|ref|NM_002353.1| Homo sapiens tumor-associated calcium signal transducer 2 (TACSTD2), mRNA
NM_002355	>gi|10947032|ref|NM_002355.2| Homo sapiens mannose-6-phosphate receptor (cation dependent) (M6PR), mRNA
NM_002371	>gi|12408666|ref|NM_002371.2| Homo sapiens mal, T-cell differentiation protein (MAL), transcript variant a, mRNA
NM_002375	>gi|47519638|ref|NM_002375.3| Homo sapiens microtubule-associated protein 4 (MAP4), transcript variant 1, mRNA
NM_002381	>gi|111119013|ref|NM_002381.4| Homo sapiens matrilin 3 (MATN3), mRNA
NM_002382	>gi|21704260|ref|NM_002382.3| Homo sapiens MYC associated factor X (MAX), transcript variant 1, mRNA
NM_002383	>gi|110347460|ref|NM_002383.2| Homo sapiens MYC-associated zinc finger protein (purine-binding transcription factor) (MAZ), transcript variant 1, mRNA
NM_002388	>gi|33356548|ref|NM_002388.3| Homo sapiens minichromosome maintenance complex component 3 (MCM3), mRNA
NM_002391	>gi|59894794|ref|NM_002391.3| Homo sapiens midkine (neurite growth-promoting factor 2) (MDK), transcript variant 3, mRNA
NM_002402	>gi|29294638|ref|NM_002402.2| Homo sapiens mesoderm specific transcript homolog (mouse) (MEST), transcript variant 1, mRNA
NM_002403	>gi|9665260|ref|NM_002403.2| Homo sapiens microfibrillar-associated protein 2 (MFAP2), transcript variant 2, mRNA
NM_002405	>gi|21536460|ref|NM_002405.2| Homo sapiens MFNG O-fucosylpeptide 3-beta-N-acetylglucosaminyltransferase (MFNG), mRNA
NM_002406	>gi|6031182|ref|NM_002406.2| Homo sapiens mannosyl (alpha-1,3-)-glycoprotein beta-1,2-N-acetylglucosaminyltransferase (MGAT1), mRNA
NM_002413	>gi|22035639|ref|NM_002413.3| Homo sapiens microsomal glutathione S-transferase 2 (MGST2), mRNA
NM_002415	>gi|4505184|ref|NM_002415.1| Homo sapiens macrophage migration inhibitory factor (glycosylation-inhibiting factor) (MIF), mRNA
NM_002417	>gi|103472004|ref|NM_002417.3| Homo sapiens antigen identified by monoclonal antibody Ki-67 (MKI67), mRNA
NM_002419	>gi|56237030|ref|NM_002419.3| Homo sapiens mitogen-activated protein kinase kinase kinase 11 (MAP3K11), mRNA
NM_002421	>gi|13027798|ref|NM_002421.2| Homo sapiens matrix metallopeptidase 1 (interstitial collagenase) (MMP1), mRNA
NM_002422	>gi|73808272|ref|NM_002422.3| Homo sapiens matrix metallopeptidase 3 (stromelysin 1, progelatinase) (MMP3), mRNA
NM_002423	>gi|75709180|ref|NM_002423.3| Homo sapiens matrix metallopeptidase 7 (matrilysin, uterine) (MMP7), mRNA
NM_002426	>gi|132814541|ref|NM_002426.3| Homo sapiens matrix metallopeptidase 12 (macrophage elastase) (MMP12), mRNA
NM_002427	>gi|13027796|ref|NM_002427.2| Homo sapiens matrix metallopeptidase 13 (collagenase 3) (MMP13), mRNA
NM_002429	>gi|75905804|ref|NM_002429.4| Homo sapiens matrix metallopeptidase 19 (MMP19), transcript variant 1, mRNA
NM_002434	>gi|62632768|ref|NM_002434.2| Homo sapiens N-methylpurine-DNA glycosylase (MPG), transcript variant 1, mRNA
NM_002443	>gi|20302156|ref|NM_002443.2| Homo sapiens microseminoprotein, beta- (MSMB), transcript variant PSP94, mRNA
NM_002444	>gi|53729335|ref|NM_002444.2| Homo sapiens moesin (MSN), mRNA
NM_002447	>gi|4505264|ref|NM_002447.1| Homo sapiens macrophage stimulating 1 receptor (c-met-related tyrosine kinase) (MST1R), mRNA
NM_002455	>gi|38569474|ref|NM_002455.2| Homo sapiens metaxin 1 (MTX1), transcript variant 1, mRNA
NM_002456	>gi|65301116|ref|NM_002456.4| Homo sapiens mucin 1, cell surface associated (MUC1), transcript variant 1, mRNA
NM_002457	>gi|116284391|ref|NM_002457.2| Homo sapiens mucin 2, oligomeric mucus/gel-forming (MUC2), mRNA
NM_002466	>gi|31652260|ref|NM_002466.2| Homo sapiens v-myb myeloblastosis viral oncogene homolog (avian)-like 2 (MYBL2), mRNA
NM_002467	>gi|71774082|ref|NM_002467.3| Homo sapiens v-myc myelocytomatosis viral oncogene homolog (avian) (MYC), mRNA
NM_002473	>gi|51317362|ref|NM_002473.3| Homo sapiens myosin, heavy chain 9, non-muscle (MYH9), mRNA
NM_002488	>gi|142381010|ref|NM_002488.3| Homo sapiens NADH dehydrogenase (ubiquinone) 1 alpha subcomplex, 2, 8kDa (NDUFA2), mRNA
NM_002489	>gi|33519463|ref|NM_002489.2| Homo sapiens NADH dehydrogenase (ubiquinone) 1 alpha subcomplex, 4, 9kDa (NDUFA4), nuclear gene encoding mitochondrial protein, mRNA
NM_002494	>gi|34850063|ref|NM_002494.2| Homo sapiens NADH dehydrogenase (ubiquinone) 1, subcomplex unknown, 1, 6kDa (NDUFC1), mRNA
NM_002512	>gi|66392201|ref|NM_002512.2| Homo sapiens non-metastatic cells 2, protein (NM23B) expressed in (NME2), transcript variant 1, mRNA
NM_002524	>gi|6006027|ref|NM_002524.2| Homo sapiens neuroblastoma RAS viral (v-ras) oncogene homolog (NRAS), mRNA
NM_002539	>gi|4505488|ref|NM_002539.1| Homo sapiens ornithine decarboxylase 1 (ODC1), mRNA
NM_002543	>gi|119392084|ref|NM_002543.3| Homo sapiens oxidized low density lipoprotein (lectin-like) receptor 1 (OLR1), mRNA
NM_002545	>gi|59939898|ref|NM_002545.3| Homo sapiens opioid binding protein/cell adhesion molecule-like (OPCML), transcript variant 1, mRNA
NM_002568	>gi|56676313|ref|NM_002568.3| Homo sapiens poly(A) binding protein, cytoplasmic 1 (PABPC1), mRNA
NM_002572	>gi|142345697|ref|NM_002572.2| Homo sapiens platelet-activating factor acetylhydrolase, isoform Ib, beta subunit 30kDa (PAFAH1B2), mRNA
NM_002574	>gi|32455267|ref|NM_002574.2| Homo sapiens peroxiredoxin 1 (PRDX1), transcript variant 1, mRNA
NM_002577	>gi|45827795|ref|NM_002577.3| Homo sapiens p21 (CDKN1A)-activated kinase 2 (PAK2), mRNA
NM_002585	>gi|4505622|ref|NM_002585.1| Homo sapiens pre-B-cell leukemia homeobox 1 (PBX1), mRNA
NM_002586	>gi|124494249|ref|NM_002586.4| Homo sapiens pre-B-cell leukemia homeobox 2 (PBX2), mRNA
NM_002590	>gi|6631101|ref|NM_002590.2| Homo sapiens protocadherin 8 (PCDH8), transcript variant 1, mRNA
NM_002592	>gi|33239449|ref|NM_002592.2| Homo sapiens proliferating cell nuclear antigen (PCNA), transcript variant 1, mRNA
NM_002593	>gi|7262388|ref|NM_002593.2| Homo sapiens procollagen C-endopeptidase enhancer (PCOLCE), mRNA
NM_002607	>gi|77695916|ref|NM_002607.4| Homo sapiens platelet-derived growth factor alpha polypeptide (PDGFA), transcript variant 1, mRNA
NM_002622	>gi|88999575|ref|NM_002622.4| Homo sapiens prefoldin subunit 1 (PFDN1), mRNA
NM_002623	>gi|54792079|ref|NM_002623.3| Homo sapiens prefoldin subunit 4 (PFDN4), mRNA
NM_002624	>gi|88999578|ref|NM_002624.3| Homo sapiens prefoldin subunit 5 (PFDN5), transcript variant 1, mRNA
NM_002628	>gi|94538347|ref|NM_002628.4| Homo sapiens profilin 2 (PFN2), transcript variant 2, mRNA
NM_002630	>gi|141803236|ref|NM_002630.2| Homo sapiens progastricsin (pepsinogen C) (PGC), mRNA
NM_002631	>gi|40068517|ref|NM_002631.2| Homo sapiens phosphogluconate dehydrogenase (PGD), mRNA
NM_002632	>gi|56676307|ref|NM_002632.4| Homo sapiens placental growth factor, vascular endothelial growth factor-related protein (PGF), mRNA
NM_002635	>gi|47132592|ref|NM_002635.2| Homo sapiens solute carrier family 25 (mitochondrial carrier; phosphate carrier), member 3 (SLC25A3), nuclear gene encoding mitochondrial protein, transcript variant 2, mRNA
NM_002636	>gi|21536450|ref|NM_002636.3| Homo sapiens PHD finger protein 1 (PHF1), transcript variant 1, mRNA
NM_002648	>gi|31543400|ref|NM_002648.2| Homo sapiens pim-1 oncogene (PIM1), mRNA
NM_002654	>gi|33286417|ref|NM_002654.3| Homo sapiens pyruvate kinase, muscle (PKM2), transcript variant 1, mRNA
NM_002657	>gi|6031195|ref|NM_002657.2| Homo sapiens pleiomorphic adenoma gene-like 2 (PLAGL2), mRNA
NM_002658	>gi|53729348|ref|NM_002658.2| Homo sapiens plasminogen activator, urokinase (PLAU), mRNA
NM_002686	>gi|119220560|ref|NM_002686.3| Homo sapiens phenylethanolamine N-methyltransferase (PNMT), mRNA
NM_002698	>gi|95147338|ref|NM_002698.2| Homo sapiens POU domain, class 2, transcription factor 2 (POU2F2), mRNA
NM_002703	>gi|29570797|ref|NM_002703.3| Homo sapiens phosphoribosyl pyrophosphate amidotransferase (PPAT), mRNA
NM_002710	>gi|4506006|ref|NM_002710.1| Homo sapiens protein phosphatase 1, catalytic subunit, gamma isoform (PPP1CC), mRNA
NM_002714	>gi|25777670|ref|NM_002714.2| Homo sapiens protein phosphatase 1, regulatory (inhibitor) subunit 10 (PPP1R10), mRNA
NM_002716	>gi|124269712|ref|NM_002716.4| Homo sapiens protein phosphatase 2 (formerly 2A), regulatory subunit A, beta isoform (PPP2R1B), transcript variant 1, mRNA
NM_002720	>gi|4506026|ref|NM_002720.1| Homo sapiens protein phosphatase 4 (formerly X), catalytic subunit (PPP4C), mRNA
NM_002721	>gi|20127429|ref|NM_002721.3| Homo sapiens protein phosphatase 6, catalytic subunit (PPP6C), mRNA
NM_002733	>gi|47132573|ref|NM_002733.3| Homo sapiens protein kinase, AMP-activated, gamma 1 non-catalytic subunit (PRKAG1), transcript variant 1, mRNA
NM_002743	>gi|48255888|ref|NM_002743.2| Homo sapiens protein kinase C substrate 80K-H (PRKCSH), transcript variant 1, mRNA
NM_002745	>gi|75709178|ref|NM_002745.4| Homo sapiens mitogen-activated protein kinase 1 (MAPK1), transcript variant 1, mRNA
NM_002765	>gi|84875542|ref|NM_002765.3| Homo sapiens phosphoribosyl pyrophosphate synthetase 2 (PRPS2), transcript variant 2, mRNA
NM_002776	>gi|117422431|ref|NM_002776.4| Homo sapiens kallikrein-related peptidase 10 (KLK10), transcript variant 1, mRNA
NM_002792	>gi|23110945|ref|NM_002792.2| Homo sapiens proteasome (prosome, macropain) subunit, alpha type, 7 (PSMA7), mRNA
NM_002793	>gi|22538462|ref|NM_002793.2| Homo sapiens proteasome (prosome, macropain) subunit, beta type, 1 (PSMB1), mRNA
NM_002794	>gi|22538463|ref|NM_002794.3| Homo sapiens proteasome (prosome, macropain) subunit, beta type, 2 (PSMB2), mRNA
NM_002796	>gi|22538466|ref|NM_002796.2| Homo sapiens proteasome (prosome, macropain) subunit, beta type, 4 (PSMB4), mRNA
NM_002799	>gi|23110926|ref|NM_002799.2| Homo sapiens proteasome (prosome, macropain) subunit, beta type, 7 (PSMB7), mRNA
NM_002808	>gi|25777601|ref|NM_002808.3| Homo sapiens proteasome (prosome, macropain) 26S subunit, non-ATPase, 2 (PSMD2), mRNA
NM_002809	>gi|25777611|ref|NM_002809.2| Homo sapiens proteasome (prosome, macropain) 26S subunit, non-ATPase, 3 (PSMD3), mRNA
NM_002812	>gi|39812361|ref|NM_002812.3| Homo sapiens proteasome (prosome, macropain) 26S subunit, non-ATPase, 8 (PSMD8), mRNA
NM_002815	>gi|28872724|ref|NM_002815.2| Homo sapiens proteasome (prosome, macropain) 26S subunit, non-ATPase, 11 (PSMD11), mRNA
NM_002818	>gi|30410791|ref|NM_002818.2| Homo sapiens proteasome (prosome, macropain) activator subunit 2 (PA28 beta) (PSME2), mRNA
NM_002819	>gi|28558994|ref|NM_002819.3| Homo sapiens polypyrimidine tract binding protein 1 (PTBP1), transcript variant 1, mRNA
NM_002823	>gi|142373261|ref|NM_002823.3| Homo sapiens prothymosin, alpha (gene sequence 28) (PTMA), mRNA
NM_002835	>gi|18375651|ref|NM_002835.2| Homo sapiens protein tyrosine phosphatase, non-receptor type 12 (PTPN12), mRNA
NM_002841	>gi|18860897|ref|NM_002841.2| Homo sapiens protein tyrosine phosphatase, receptor type, G (PTPRG), mRNA
NM_002842	>gi|67190343|ref|NM_002842.2| Homo sapiens protein tyrosine phosphatase, receptor type, H (PTPRH), mRNA
NM_002859	>gi|4506344|ref|NM_002859.1| Homo sapiens paxillin (PXN), mRNA
NM_002875	>gi|19924132|ref|NM_002875.2| Homo sapiens RAD51 homolog (RecA homolog, E. coli) (S. cerevisiae) (RAD51), transcript variant 1, mRNA
NM_002886	>gi|38201689|ref|NM_002886.2| Homo sapiens RAP2B, member of RAS oncogene family (RAP2B), mRNA
NM_002888	>gi|46255040|ref|NM_002888.2| Homo sapiens retinoic acid receptor responder (tazarotene induced) 1 (RARRES1), transcript variant 2, mRNA
NM_002902	>gi|4506456|ref|NM_002902.1| Homo sapiens reticulocalbin 2, EF-hand calcium binding domain (RCN2), mRNA
NM_002907	>gi|14591903|ref|NM_002907.2| Homo sapiens RecQ protein-like (DNA helicase Q1-like) (RECQL), transcript variant 1, mRNA
NM_002909	>gi|30181229|ref|NM_002909.3| Homo sapiens regenerating islet-derived 1 alpha (pancreatic stone protein, pancreatic thread protein) (REG1A), mRNA
NM_002914	>gi|31563535|ref|NM_002914.3| Homo sapiens replication factor C (activator 1) 2, 40kDa (RFC2), transcript variant 2, mRNA
NM_002915	>gi|108773785|ref|NM_002915.3| Homo sapiens replication factor C (activator 1) 3, 38kDa (RFC3), transcript variant 1, mRNA
NM_002916	>gi|31881681|ref|NM_002916.3| Homo sapiens replication factor C (activator 1) 4, 37kDa (RFC4), transcript variant 1, mRNA
NM_002931	>gi|51479191|ref|NM_002931.3| Homo sapiens ring finger protein 1 (RING1), mRNA
NM_002933	>gi|38201687|ref|NM_002933.3| Homo sapiens ribonuclease, RNase A family, 1 (pancreatic) (RNASE1), transcript variant 4, mRNA
NM_002939	>gi|42794609|ref|NM_002939.3| Homo sapiens ribonuclease/angiogenin inhibitor 1 (RNH1), transcript variant 1, mRNA
NM_002941	>gi|19743804|ref|NM_002941.2| Homo sapiens roundabout, axon guidance receptor, homolog 1 (Drosophila) (ROBO1), transcript variant 1, mRNA
NM_002946	>gi|34147622|ref|NM_002946.3| Homo sapiens replication protein A2, 32kDa (RPA2), mRNA
NM_002947	>gi|52851430|ref|NM_002947.3| Homo sapiens replication protein A3, 14kDa (RPA3), mRNA
NM_002948	>gi|15431292|ref|NM_002948.2| Homo sapiens ribosomal protein L15 (RPL15), mRNA
NM_002950	>gi|62739176|ref|NM_002950.3| Homo sapiens ribophorin I (RPN1), mRNA
NM_002952	>gi|70609878|ref|NM_002952.3| Homo sapiens ribosomal protein S2 (RPS2), mRNA
NM_002954	>gi|27436941|ref|NM_002954.3| Homo sapiens ribosomal protein S27a (RPS27A), mRNA
NM_002961	>gi|9845514|ref|NM_002961.2| Homo sapiens S100 calcium binding protein A4 (S100A4), transcript variant 1, mRNA
NM_002966	>gi|115298655|ref|NM_002966.2| Homo sapiens S100 calcium binding protein A10 (S100A10), mRNA
NM_002967	>gi|21264342|ref|NM_002967.2| Homo sapiens scaffold attachment factor B (SAFB), mRNA
NM_002975	>gi|37595568|ref|NM_002975.2| Homo sapiens C-type lectin domain family 11, member A (CLEC11A), mRNA
NM_002989	>gi|22165425|ref|NM_002989.2| Homo sapiens chemokine (C-C motif) ligand 21 (CCL21), mRNA
NM_002993	>gi|52851409|ref|NM_002993.2| Homo sapiens chemokine (C-X-C motif) ligand 6 (granulocyte chemotactic protein 2) (CXCL6), mRNA
NM_002994	>gi|41872613|ref|NM_002994.3| Homo sapiens chemokine (C-X-C motif) ligand 5 (CXCL5), mRNA
NM_003014	>gi|8400733|ref|NM_003014.2| Homo sapiens secreted frizzled-related protein 4 (SFRP4), mRNA
NM_003016	>gi|141802190|ref|NM_003016.3| Homo sapiens splicing factor, arginine/serine-rich 2 (SFRS2), mRNA
NM_003018	>gi|42476334|ref|NM_003018.2| Homo sapiens surfactant, pulmonary-associated protein C (SFTPC), mRNA
NM_003021	>gi|38788107|ref|NM_003021.3| Homo sapiens small glutamine-rich tetratricopeptide repeat (TPR)-containing, alpha (SGTA), mRNA
NM_003026	>gi|4506930|ref|NM_003026.1| Homo sapiens SH3-domain GRB2-like 2 (SH3GL2), mRNA
NM_003047	>gi|27777631|ref|NM_003047.2| Homo sapiens solute carrier family 9 (sodium/hydrogen exchanger), member 1 (antiporter, Na+/H+, amiloride sensitive) (SLC9A1), mRNA
NM_003051	>gi|115583684|ref|NM_003051.3| Homo sapiens solute carrier family 16, member 1 (monocarboxylic acid transporter 1) (SLC16A1), mRNA
NM_003077	>gi|21264350|ref|NM_003077.2| Homo sapiens SWI/SNF related, matrix associated, actin dependent regulator of chromatin, subfamily d, member 2 (SMARCD2), mRNA
NM_003082	>gi|19923159|ref|NM_003082.2| Homo sapiens small nuclear RNA activating complex, polypeptide 1, 43kDa (SNAPC1), mRNA
NM_003089	>gi|57634537|ref|NM_003089.4| Homo sapiens small nuclear ribonucleoprotein 70kDa polypeptide (RNP antigen) (SNRP70), mRNA
NM_003090	>gi|50593001|ref|NM_003090.2| Homo sapiens small nuclear ribonucleoprotein polypeptide A' (SNRPA1), mRNA
NM_003091	>gi|38149990|ref|NM_003091.3| Homo sapiens small nuclear ribonucleoprotein polypeptides B and B1 (SNRPB), transcript variant 2, mRNA
NM_003094	>gi|61098048|ref|NM_003094.2| Homo sapiens small nuclear ribonucleoprotein polypeptide E (SNRPE), mRNA
NM_003096	>gi|21359839|ref|NM_003096.2| Homo sapiens small nuclear ribonucleoprotein polypeptide G (SNRPG), mRNA
NM_003098	>gi|18765742|ref|NM_003098.2| Homo sapiens syntrophin, alpha 1 (dystrophin-associated protein A1, 59kDa, acidic component) (SNTA1), mRNA
NM_003107	>gi|30179901|ref|NM_003107.2| Homo sapiens SRY (sex determining region Y)-box 4 (SOX4), mRNA
NM_003110	>gi|125625356|ref|NM_003110.5| Homo sapiens Sp2 transcription factor (SP2), mRNA
NM_003118	>gi|48675809|ref|NM_003118.2| Homo sapiens secreted protein, acidic, cysteine-rich (osteonectin) (SPARC), mRNA
NM_003131	>gi|61743976|ref|NM_003131.2| Homo sapiens serum response factor (c-fos serum response element-binding transcription factor) (SRF), mRNA
NM_003132	>gi|63253297|ref|NM_003132.2| Homo sapiens spermidine synthase (SRM), mRNA
NM_003134	>gi|142350537|ref|NM_003134.3| Homo sapiens signal recognition particle 14kDa (homologous Alu RNA binding protein) (SRP14), mRNA
NM_003140	>gi|4507224|ref|NM_003140.1| Homo sapiens sex determining region Y (SRY), mRNA
NM_003145	>gi|115430253|ref|NM_003145.3| Homo sapiens signal sequence receptor, beta (translocon-associated protein beta) (SSR2), mRNA
NM_003152	>gi|21618341|ref|NM_003152.2| Homo sapiens signal transducer and activator of transcription 5A (STAT5A), mRNA
NM_003166	>gi|62868218|ref|NM_003166.3| Homo sapiens sulfotransferase family, cytosolic, 1A, phenol-preferring, member 3 (SULT1A3), transcript variant 1, mRNA
NM_003186	>gi|48255904|ref|NM_003186.3| Homo sapiens transgelin (TAGLN), transcript variant 2, mRNA
NM_003190	>gi|27436892|ref|NM_003190.3| Homo sapiens TAP binding protein (tapasin) (TAPBP), transcript variant 1, mRNA
NM_003206	>gi|38202236|ref|NM_003206.2| Homo sapiens transcription factor 21 (TCF21), transcript variant 2, mRNA
NM_003213	>gi|46411151|ref|NM_003213.2| Homo sapiens TEA domain family member 4 (TEAD4), transcript variant 1, mRNA
NM_003217	>gi|4507432|ref|NM_003217.1| Homo sapiens testis enhanced gene transcript (BAX inhibitor 1) (TEGT), mRNA
NM_003225	>gi|48928023|ref|NM_003225.2| Homo sapiens trefoil factor 1 (TFF1), mRNA
NM_003234	>gi|4507456|ref|NM_003234.1| Homo sapiens transferrin receptor (p90, CD71) (TFRC), mRNA
NM_003235	>gi|55770861|ref|NM_003235.4| Homo sapiens thyroglobulin (TG), mRNA
NM_003247	>gi|40317627|ref|NM_003247.2| Homo sapiens thrombospondin 2 (THBS2), mRNA
NM_003248	>gi|40549419|ref|NM_003248.3| Homo sapiens thrombospondin 4 (THBS4), mRNA
NM_003254	>gi|73858576|ref|NM_003254.2| Homo sapiens TIMP metallopeptidase inhibitor 1 (TIMP1), mRNA
NM_003262	>gi|61744441|ref|NM_003262.3| Homo sapiens translocation protein 1 (TLOC1), mRNA
NM_003263	>gi|41350336|ref|NM_003263.3| Homo sapiens toll-like receptor 1 (TLR1), mRNA
NM_003276	>gi|4507554|ref|NM_003276.1| Homo sapiens thymopoietin (TMPO), transcript variant 1, mRNA
NM_003288	>gi|40805859|ref|NM_003288.2| Homo sapiens tumor protein D52-like 2 (TPD52L2), transcript variant 5, mRNA
NM_003295	>gi|141801911|ref|NM_003295.2| Homo sapiens tumor protein, translationally-controlled 1 (TPT1), mRNA
NM_003311	>gi|57863296|ref|NM_003311.3| Homo sapiens pleckstrin homology-like domain, family A, member 2 (PHLDA2), mRNA
NM_003312	>gi|34335291|ref|NM_003312.4| Homo sapiens thiosulfate sulfurtransferase (rhodanese) (TST), nuclear gene encoding mitochondrial protein, mRNA
NM_003313	>gi|6598326|ref|NM_003313.2| Homo sapiens tissue specific transplantation antigen P35B (TSTA3), mRNA
NM_003314	>gi|4507710|ref|NM_003314.1| Homo sapiens tetratricopeptide repeat domain 1 (TTC1), mRNA
NM_003321	>gi|34147629|ref|NM_003321.3| Homo sapiens Tu translation elongation factor, mitochondrial (TUFM), mRNA
NM_003329	>gi|50592993|ref|NM_003329.2| Homo sapiens thioredoxin (TXN), mRNA
NM_003334	>gi|23510337|ref|NM_003334.2| Homo sapiens ubiquitin-activating enzyme E1 (A1S9T and BN75 temperature sensitivity complementing) (UBE1), transcript variant 1, mRNA
NM_003338	>gi|33149307|ref|NM_003338.3| Homo sapiens ubiquitin-conjugating enzyme E2D 1 (UBC4/5 homolog, yeast) (UBE2D1), mRNA
NM_003339	>gi|33188457|ref|NM_003339.2| Homo sapiens ubiquitin-conjugating enzyme E2D 2 (UBC4/5 homolog, yeast) (UBE2D2), transcript variant 1, mRNA
NM_003340	>gi|33149308|ref|NM_003340.4| Homo sapiens ubiquitin-conjugating enzyme E2D 3 (UBC4/5 homolog, yeast) (UBE2D3), transcript variant 1, mRNA
NM_003341	>gi|33359692|ref|NM_003341.3| Homo sapiens ubiquitin-conjugating enzyme E2E 1 (UBC4/5 homolog, yeast) (UBE2E1), transcript variant 1, mRNA
NM_003345	>gi|35493970|ref|NM_003345.3| Homo sapiens ubiquitin-conjugating enzyme E2I (UBC9 homolog, yeast) (UBE2I), transcript variant 1, mRNA
NM_003353	>gi|12056477|ref|NM_003353.2| Homo sapiens urocortin (UCN), mRNA
NM_003358	>gi|4507810|ref|NM_003358.1| Homo sapiens UDP-glucose ceramide glucosyltransferase (UGCG), mRNA
NM_003365	>gi|46593006|ref|NM_003365.2| Homo sapiens ubiquinol-cytochrome c reductase core protein I (UQCRC1), mRNA
NM_003376	>gi|71051577|ref|NM_003376.4| Homo sapiens vascular endothelial growth factor A (VEGFA), transcript variant 2, mRNA
NM_003377	>gi|39725673|ref|NM_003377.3| Homo sapiens vascular endothelial growth factor B (VEGFB), mRNA
NM_003379	>gi|21614498|ref|NM_003379.3| Homo sapiens villin 2 (ezrin) (VIL2), mRNA
NM_003380	>gi|62414288|ref|NM_003380.2| Homo sapiens vimentin (VIM), mRNA
NM_003384	>gi|71164882|ref|NM_003384.2| Homo sapiens vaccinia related kinase 1 (VRK1), mRNA
NM_003392	>gi|40806204|ref|NM_003392.3| Homo sapiens wingless-type MMTV integration site family, member 5A (WNT5A), mRNA
NM_003394	>gi|16936521|ref|NM_003394.2| Homo sapiens wingless-type MMTV integration site family, member 10B (WNT10B), mRNA
NM_003404	>gi|31742479|ref|NM_003404.3| Homo sapiens tyrosine 3-monooxygenase/tryptophan 5-monooxygenase activation protein, beta polypeptide (YWHAB), transcript variant 1, mRNA
NM_003405	>gi|61744461|ref|NM_003405.3| Homo sapiens tyrosine 3-monooxygenase/tryptophan 5-monooxygenase activation protein, eta polypeptide (YWHAH), mRNA
NM_003406	>gi|21735623|ref|NM_003406.2| Homo sapiens tyrosine 3-monooxygenase/tryptophan 5-monooxygenase activation protein, zeta polypeptide (YWHAZ), transcript variant 1, mRNA
NM_003407	>gi|141802261|ref|NM_003407.2| Homo sapiens zinc finger protein 36, C3H type, homolog (mouse) (ZFP36), mRNA
NM_003418	>gi|142358157|ref|NM_003418.2| Homo sapiens CCHC-type zinc finger, nucleic acid binding protein (CNBP), mRNA
NM_003430	>gi|118600984|ref|NM_003430.2| Homo sapiens zinc finger protein 91 (ZNF91), mRNA
NM_003461	>gi|58530843|ref|NM_003461.4| Homo sapiens zyxin (ZYX), transcript variant 1, mRNA
NM_003465	>gi|4502808|ref|NM_003465.1| Homo sapiens chitinase 1 (chitotriosidase) (CHIT1), mRNA
NM_003466	>gi|81295799|ref|NM_003466.3| Homo sapiens paired box gene 8 (PAX8), transcript variant PAX8A, mRNA
NM_003467	>gi|56790928|ref|NM_003467.2| Homo sapiens chemokine (C-X-C motif) receptor 4 (CXCR4), transcript variant 2, mRNA
NM_003475	>gi|24475884|ref|NM_003475.2| Homo sapiens Ras association (RalGDS/AF-6) domain family 7 (RASSF7), mRNA
NM_003482	>gi|126032310|ref|NM_003482.2| Homo sapiens myeloid/lymphoid or mixed-lineage leukemia 2 (MLL2), mRNA
NM_003483	>gi|62912480|ref|NM_003483.4| Homo sapiens high mobility group AT-hook 2 (HMGA2), transcript variant 1, mRNA
NM_003487	>gi|21327699|ref|NM_003487.2| Homo sapiens TAF15 RNA polymerase II, TATA box binding protein (TBP)-associated factor, 68kDa (TAF15), transcript variant 2, mRNA
NM_003496	>gi|4507690|ref|NM_003496.1| Homo sapiens transformation/transcription domain-associated protein (TRRAP), mRNA
NM_003503	>gi|11038647|ref|NM_003503.2| Homo sapiens cell division cycle 7 homolog (S. cerevisiae) (CDC7), mRNA
NM_003504	>gi|34335230|ref|NM_003504.3| Homo sapiens CDC45 cell division cycle 45-like (S. cerevisiae) (CDC45L), mRNA
NM_003512	>gi|21396481|ref|NM_003512.3| Homo sapiens histone cluster 1, H2ac (HIST1H2AC), mRNA
NM_003526	>gi|21166388|ref|NM_003526.2| Homo sapiens histone cluster 1, H2bc (HIST1H2BC), mRNA
NM_003559	>gi|117938278|ref|NM_003559.4| Homo sapiens phosphatidylinositol-4-phosphate 5-kinase, type II, beta (PIP5K2B), mRNA
NM_003562	>gi|34147649|ref|NM_003562.3| Homo sapiens solute carrier family 25 (mitochondrial carrier; oxoglutarate carrier), member 11 (SLC25A11), mRNA
NM_003568	>gi|145864464|ref|NM_003568.2| Homo sapiens annexin A9 (ANXA9), mRNA
NM_003573	>gi|110347411|ref|NM_003573.2| Homo sapiens latent transforming growth factor beta binding protein 4 (LTBP4), transcript variant 2, mRNA
NM_003576	>gi|110349736|ref|NM_003576.3| Homo sapiens serine/threonine kinase 24 (STE20 homolog, yeast) (STK24), transcript variant 1, mRNA
NM_003583	>gi|5922002|ref|NM_003583.2| Homo sapiens dual-specificity tyrosine-(Y)-phosphorylation regulated kinase 2 (DYRK2), transcript variant 1, mRNA
NM_003607	>gi|113204433|ref|NM_003607.3| Homo sapiens CDC42 binding protein kinase alpha (DMPK-like) (CDC42BPA), transcript variant B, mRNA
NM_003617	>gi|41387215|ref|NM_003617.2| Homo sapiens regulator of G-protein signalling 5 (RGS5), mRNA
NM_003626	>gi|29171751|ref|NM_003626.2| Homo sapiens protein tyrosine phosphatase, receptor type, f polypeptide (PTPRF), interacting protein (liprin), alpha 1 (PPFIA1), transcript variant 2, mRNA
NM_003633	>gi|4505460|ref|NM_003633.1| Homo sapiens ectodermal-neural cortex (with BTB-like domain) (ENC1), mRNA
NM_003637	>gi|38569397|ref|NM_003637.3| Homo sapiens integrin, alpha 10 (ITGA10), mRNA
NM_003641	>gi|40254449|ref|NM_003641.2| Homo sapiens interferon induced transmembrane protein 1 (9-27) (IFITM1), mRNA
NM_003642	>gi|74319829|ref|NM_003642.2| Homo sapiens histone acetyltransferase 1 (HAT1), transcript variant 1, mRNA
NM_003648	>gi|25777595|ref|NM_003648.2| Homo sapiens diacylglycerol kinase, delta 130kDa (DGKD), transcript variant 1, mRNA
NM_003654	>gi|141802832|ref|NM_003654.3| Homo sapiens carbohydrate (keratan sulfate Gal-6) sulfotransferase 1 (CHST1), mRNA
NM_003664	>gi|32484978|ref|NM_003664.3| Homo sapiens adaptor-related protein complex 3, beta 1 subunit (AP3B1), mRNA
NM_003680	>gi|38202242|ref|NM_003680.2| Homo sapiens tyrosyl-tRNA synthetase (YARS), mRNA
NM_003688	>gi|4502566|ref|NM_003688.1| Homo sapiens calcium/calmodulin-dependent serine protein kinase (MAGUK family) (CASK), mRNA
NM_003701	>gi|14790148|ref|NM_003701.2| Homo sapiens tumor necrosis factor (ligand) superfamily, member 11 (TNFSF11), transcript variant 1, mRNA
NM_003707	>gi|4506752|ref|NM_003707.1| Homo sapiens RuvB-like 1 (E. coli) (RUVBL1), mRNA
NM_003709	>gi|142345029|ref|NM_003709.2| Homo sapiens Kruppel-like factor 7 (ubiquitous) (KLF7), mRNA
NM_003734	>gi|6806883|ref|NM_003734.2| Homo sapiens amine oxidase, copper containing 3 (vascular adhesion protein 1) (AOC3), mRNA
NM_003743	>gi|59938781|ref|NM_003743.4| Homo sapiens nuclear receptor coactivator 1 (NCOA1), transcript variant 1, mRNA
NM_003746	>gi|83267869|ref|NM_003746.2| Homo sapiens dynein, light chain, LC8-type 1 (DYNLL1), transcript variant 3, mRNA
NM_003748	>gi|25777733|ref|NM_003748.2| Homo sapiens aldehyde dehydrogenase 4 family, member A1 (ALDH4A1), nuclear gene encoding mitochondrial protein, transcript variant P5CDhL, mRNA
NM_003751	>gi|83367073|ref|NM_003751.3| Homo sapiens eukaryotic translation initiation factor 3, subunit 9 eta, 116kDa (EIF3S9), transcript variant 1, mRNA
NM_003752	>gi|76443656|ref|NM_003752.3| Homo sapiens eukaryotic translation initiation factor 3, subunit 8, 110kDa (EIF3S8), transcript variant 1, mRNA
NM_003753	>gi|83367070|ref|NM_003753.3| Homo sapiens eukaryotic translation initiation factor 3, subunit 7 zeta, 66/67kDa (EIF3S7), mRNA
NM_003754	>gi|83656778|ref|NM_003754.2| Homo sapiens eukaryotic translation initiation factor 3, subunit 5 epsilon, 47kDa (EIF3S5), mRNA
NM_003755	>gi|83281440|ref|NM_003755.3| Homo sapiens eukaryotic translation initiation factor 3, subunit 4 delta, 44kDa (EIF3S4), mRNA
NM_003757	>gi|83281439|ref|NM_003757.2| Homo sapiens eukaryotic translation initiation factor 3, subunit 2 beta, 36kDa (EIF3S2), mRNA
NM_003766	>gi|19923741|ref|NM_003766.2| Homo sapiens beclin 1 (coiled-coil, myosin-like BCL2 interacting protein) (BECN1), mRNA
NM_003768	>gi|21359835|ref|NM_003768.2| Homo sapiens phosphoprotein enriched in astrocytes 15 (PEA15), mRNA
NM_003769	>gi|38016912|ref|NM_003769.2| Homo sapiens splicing factor, arginine/serine-rich 9 (SFRS9), mRNA
NM_003771	>gi|94538346|ref|NM_003771.4| Homo sapiens keratin 36 (KRT36), mRNA
NM_003779	>gi|13929468|ref|NM_003779.2| Homo sapiens UDP-Gal:betaGlcNAc beta 1,4- galactosyltransferase, polypeptide 3 (B4GALT3), mRNA
NM_003793	>gi|87042402|ref|NM_003793.3| Homo sapiens cathepsin F (CTSF), mRNA
NM_003795	>gi|34304374|ref|NM_003795.3| Homo sapiens sorting nexin 3 (SNX3), mRNA
NM_003796	>gi|19924158|ref|NM_003796.2| Homo sapiens chromosome 19 open reading frame 2 (C19orf2), transcript variant 1, mRNA
NM_003801	>gi|83367079|ref|NM_003801.3| Homo sapiens glycosylphosphatidylinositol anchor attachment protein 1 homolog (yeast) (GPAA1), mRNA
NM_003815	>gi|46909589|ref|NM_003815.3| Homo sapiens ADAM metallopeptidase domain 15 (metargidin) (ADAM15), transcript variant 2, mRNA
NM_003821	>gi|93141034|ref|NM_003821.5| Homo sapiens receptor-interacting serine-threonine kinase 2 (RIPK2), mRNA
NM_003831	>gi|145580632|ref|NM_003831.3| Homo sapiens RIO kinase 3 (yeast) (RIOK3), mRNA
NM_003837	>gi|22907027|ref|NM_003837.2| Homo sapiens fructose-1,6-bisphosphatase 2 (FBP2), mRNA
NM_003843	>gi|21536305|ref|NM_003843.2| Homo sapiens sciellin (SCEL), transcript variant 1, mRNA
NM_003848	>gi|29788999|ref|NM_003848.1| Homo sapiens succinate-CoA ligase, GDP-forming, beta subunit (SUCLG2), mRNA
NM_003850	>gi|11321582|ref|NM_003850.1| Homo sapiens succinate-CoA ligase, ADP-forming, beta subunit (SUCLA2), mRNA
NM_003860	>gi|11038645|ref|NM_003860.2| Homo sapiens barrier to autointegration factor 1 (BANF1), mRNA
NM_003869	>gi|37622884|ref|NM_003869.4| Homo sapiens carboxylesterase 2 (intestine, liver) (CES2), transcript variant 1, mRNA
NM_003873	>gi|142355037|ref|NM_003873.4| Homo sapiens neuropilin 1 (NRP1), transcript variant 1, mRNA
NM_003875	>gi|53759143|ref|NM_003875.2| Homo sapiens guanine monphosphate synthetase (GMPS), mRNA
NM_003878	>gi|4503986|ref|NM_003878.1| Homo sapiens gamma-glutamyl hydrolase (conjugase, folylpolygammaglutamyl hydrolase) (GGH), mRNA
NM_003879	>gi|21361768|ref|NM_003879.3| Homo sapiens CASP8 and FADD-like apoptosis regulator (CFLAR), mRNA
NM_003890	>gi|4503680|ref|NM_003890.1| Homo sapiens Fc fragment of IgG binding protein (FCGBP), mRNA
NM_003899	>gi|22027526|ref|NM_003899.2| Homo sapiens Rho guanine nucleotide exchange factor (GEF) 7 (ARHGEF7), transcript variant 1, mRNA
NM_003906	>gi|33469915|ref|NM_003906.3| Homo sapiens minichromosome maintenance complex component 3 associated protein (MCM3AP), mRNA
NM_003908	>gi|77404354|ref|NM_003908.3| Homo sapiens eukaryotic translation initiation factor 2, subunit 2 beta, 38kDa (EIF2S2), mRNA
NM_003910	>gi|32171174|ref|NM_003910.2| Homo sapiens BUD31 homolog (S. cerevisiae) (BUD31), mRNA
NM_003915	>gi|23397694|ref|NM_003915.2| Homo sapiens copine I (CPNE1), transcript variant 3, mRNA
NM_003927	>gi|21464121|ref|NM_003927.3| Homo sapiens methyl-CpG binding domain protein 2 (MBD2), transcript variant 1, mRNA
NM_003928	>gi|4503180|ref|NM_003928.1| Homo sapiens CAAX box 1 (CXX1), mRNA
NM_003929	>gi|4506374|ref|NM_003929.1| Homo sapiens RAB7, member RAS oncogene family-like 1 (RAB7L1), mRNA
NM_003944	>gi|16306549|ref|NM_003944.2| Homo sapiens selenium binding protein 1 (SELENBP1), mRNA
NM_003945	>gi|50593534|ref|NM_003945.3| Homo sapiens ATPase, H+ transporting, lysosomal 9kDa, V0 subunit e1 (ATP6V0E1), mRNA
NM_003948	>gi|125987600|ref|NM_003948.3| Homo sapiens cyclin-dependent kinase-like 2 (CDC2-related kinase) (CDKL2), mRNA
NM_003952	>gi|55953116|ref|NM_003952.2| Homo sapiens ribosomal protein S6 kinase, 70kDa, polypeptide 2 (RPS6KB2), mRNA
NM_003969	>gi|37577133|ref|NM_003969.2| Homo sapiens ubiquitin-conjugating enzyme E2M (UBC12 homolog, yeast) (UBE2M), mRNA
NM_003973	>gi|78000180|ref|NM_003973.3| Homo sapiens ribosomal protein L14 (RPL14), transcript variant 2, mRNA
NM_003981	>gi|40807441|ref|NM_003981.2| Homo sapiens protein regulator of cytokinesis 1 (PRC1), transcript variant 1, mRNA
NM_003993	>gi|47717133|ref|NM_003993.2| Homo sapiens CDC-like kinase 2 (CLK2), mRNA
NM_003999	>gi|4557039|ref|NM_003999.1| Homo sapiens oncostatin M receptor (OSMR), mRNA
NM_004004	>gi|118572604|ref|NM_004004.4| Homo sapiens gap junction protein, beta 2, 26kDa (GJB2), mRNA
NM_004039	>gi|50845389|ref|NM_004039.2| Homo sapiens annexin A2 (ANXA2), transcript variant 3, mRNA
NM_004044	>gi|39725714|ref|NM_004044.4| Homo sapiens 5-aminoimidazole-4-carboxamide ribonucleotide formyltransferase/IMP cyclohydrolase (ATIC), mRNA
NM_004046	>gi|50345980|ref|NM_004046.4| Homo sapiens ATP synthase, H+ transporting, mitochondrial F1 complex, alpha subunit 1, cardiac muscle (ATP5A1), nuclear gene encoding mitochondrial protein, transcript variant 2, mRNA
NM_004047	>gi|86792636|ref|NM_004047.3| Homo sapiens ATPase, H+ transporting, lysosomal 21kDa, V0 subunit b (ATP6V0B), transcript variant 1, mRNA
NM_004048	>gi|37704380|ref|NM_004048.2| Homo sapiens beta-2-microglobulin (B2M), mRNA
NM_004063	>gi|16507959|ref|NM_004063.2| Homo sapiens cadherin 17, LI cadherin (liver-intestine) (CDH17), mRNA
NM_004064	>gi|17978497|ref|NM_004064.2| Homo sapiens cyclin-dependent kinase inhibitor 1B (p27, Kip1) (CDKN1B), mRNA
NM_004068	>gi|68798812|ref|NM_004068.3| Homo sapiens adaptor-related protein complex 2, mu 1 subunit (AP2M1), transcript variant 1, mRNA
NM_004069	>gi|70906429|ref|NM_004069.3| Homo sapiens adaptor-related protein complex 2, sigma 1 subunit (AP2S1), transcript variant AP17, mRNA
NM_004071	>gi|67551260|ref|NM_004071.2| Homo sapiens CDC-like kinase 1 (CLK1), mRNA
NM_004074	>gi|45827791|ref|NM_004074.2| Homo sapiens cytochrome c oxidase subunit 8A (ubiquitous) (COX8A), mRNA
NM_004090	>gi|37655179|ref|NM_004090.2| Homo sapiens dual specificity phosphatase 3 (vaccinia virus phosphatase VH1-related) (DUSP3), mRNA
NM_004101	>gi|34577053|ref|NM_004101.2| Homo sapiens coagulation factor II (thrombin) receptor-like 2 (F2RL2), mRNA
NM_004103	>gi|27886583|ref|NM_004103.3| Homo sapiens PTK2B protein tyrosine kinase 2 beta (PTK2B), transcript variant 2, mRNA
NM_004111	>gi|19718776|ref|NM_004111.4| Homo sapiens flap structure-specific endonuclease 1 (FEN1), mRNA
NM_004121	>gi|4758431|ref|NM_004121.1| Homo sapiens gamma-glutamyltransferase-like activity 1 (GGTLA1), mRNA
NM_004134	>gi|39812281|ref|NM_004134.4| Homo sapiens heat shock 70kDa protein 9 (mortalin) (HSPA9), nuclear gene encoding mitochondrial protein, mRNA
NM_004142	>gi|4758727|ref|NM_004142.1| Homo sapiens matrix metallopeptidase-like 1 (MMPL1), mRNA
NM_004146	>gi|33519471|ref|NM_004146.4| Homo sapiens NADH dehydrogenase (ubiquinone) 1 beta subcomplex, 7, 18kDa (NDUFB7), nuclear gene encoding mitochondrial protein, mRNA
NM_004147	>gi|51093843|ref|NM_004147.3| Homo sapiens developmentally regulated GTP binding protein 1 (DRG1), mRNA
NM_004152	>gi|34486089|ref|NM_004152.2| Homo sapiens ornithine decarboxylase antizyme 1 (OAZ1), mRNA
NM_004156	>gi|57634540|ref|NM_004156.2| Homo sapiens protein phosphatase 2 (formerly 2A), catalytic subunit, beta isoform (PPP2CB), transcript variant 1, mRNA
NM_004161	>gi|41350195|ref|NM_004161.3| Homo sapiens RAB1A, member RAS oncogene family (RAB1A), mRNA
NM_004164	>gi|40354213|ref|NM_004164.2| Homo sapiens retinol binding protein 2, cellular (RBP2), mRNA
NM_004168	>gi|4759079|ref|NM_004168.1| Homo sapiens succinate dehydrogenase complex, subunit A, flavoprotein (Fp) (SDHA), nuclear gene encoding mitochondrial protein, mRNA
NM_004176	>gi|52630417|ref|NM_004176.3| Homo sapiens sterol regulatory element binding transcription factor 1 (SREBF1), transcript variant 2, mRNA
NM_004190	>gi|121281630|ref|NM_004190.2| Homo sapiens lipase, gastric (LIPF), mRNA
NM_004197	>gi|4759179|ref|NM_004197.1| Homo sapiens serine/threonine kinase 19 (STK19), transcript variant 1, mRNA
NM_004206	>gi|21536310|ref|NM_004206.2| Homo sapiens SEC22 vesicle trafficking protein homolog C (S. cerevisiae) (SEC22C), transcript variant 2, mRNA
NM_004208	>gi|22202627|ref|NM_004208.2| Homo sapiens apoptosis-inducing factor, mitochondrion-associated, 1 (AIFM1), nuclear gene encoding mitochondrial protein, transcript variant 1, mRNA
NM_004225	>gi|110825983|ref|NM_004225.2| Homo sapiens malignant fibrous histiocytoma amplified sequence 1 (MFHAS1), mRNA
NM_004231	>gi|20357546|ref|NM_004231.2| Homo sapiens ATPase, H+ transporting, lysosomal 14kDa, V1 subunit F (ATP6V1F), mRNA
NM_004235	>gi|34916057|ref|NM_004235.3| Homo sapiens Kruppel-like factor 4 (gut) (KLF4), mRNA
NM_004237	>gi|20149561|ref|NM_004237.2| Homo sapiens thyroid hormone receptor interactor 13 (TRIP13), mRNA
NM_004240	>gi|42516568|ref|NM_004240.2| Homo sapiens thyroid hormone receptor interactor 10 (TRIP10), mRNA
NM_004255	>gi|17017986|ref|NM_004255.2| Homo sapiens cytochrome c oxidase subunit Va (COX5A), nuclear gene encoding mitochondrial protein, mRNA
NM_004272	>gi|46249345|ref|NM_004272.3| Homo sapiens homer homolog 1 (Drosophila) (HOMER1), mRNA
NM_004280	>gi|142383866|ref|NM_004280.3| Homo sapiens eukaryotic translation elongation factor 1 epsilon 1 (EEF1E1), mRNA
NM_004285	>gi|70780382|ref|NM_004285.3| Homo sapiens hexose-6-phosphate dehydrogenase (glucose 1-dehydrogenase) (H6PD), mRNA
NM_004298	>gi|24430147|ref|NM_004298.2| Homo sapiens nucleoporin 155kDa (NUP155), transcript variant 2, mRNA
NM_004308	>gi|19923243|ref|NM_004308.2| Homo sapiens Rho GTPase activating protein 1 (ARHGAP1), mRNA
NM_004309	>gi|34147601|ref|NM_004309.3| Homo sapiens Rho GDP dissociation inhibitor (GDI) alpha (ARHGDIA), mRNA
NM_004315	>gi|119395744|ref|NM_004315.3| Homo sapiens N-acylsphingosine amidohydrolase (acid ceramidase) 1 (ASAH1), transcript variant 2, mRNA
NM_004324	>gi|34335114|ref|NM_004324.3| Homo sapiens BCL2-associated X protein (BAX), transcript variant beta, mRNA
NM_004337	>gi|4757889|ref|NM_004337.1| Homo sapiens oxidative stress induced growth inhibitor family member 2 (OSGIN2), mRNA
NM_004339	>gi|11038670|ref|NM_004339.2| Homo sapiens pituitary tumor-transforming 1 interacting protein (PTTG1IP), mRNA
NM_004341	>gi|47458828|ref|NM_004341.3| Homo sapiens carbamoyl-phosphate synthetase 2, aspartate transcarbamylase, and dihydroorotase (CAD), mRNA
NM_004342	>gi|44680106|ref|NM_004342.5| Homo sapiens caldesmon 1 (CALD1), transcript variant 2, mRNA
NM_004344	>gi|4757901|ref|NM_004344.1| Homo sapiens centrin, EF-hand protein, 2 (CETN2), mRNA
NM_004350	>gi|110735400|ref|NM_004350.2| Homo sapiens runt-related transcription factor 3 (RUNX3), transcript variant 2, mRNA
NM_004356	>gi|62240999|ref|NM_004356.3| Homo sapiens CD81 molecule (CD81), mRNA
NM_004358	>gi|47078250|ref|NM_004358.3| Homo sapiens cell division cycle 25 homolog B (S. pombe) (CDC25B), transcript variant 2, mRNA
NM_004360	>gi|14589887|ref|NM_004360.2| Homo sapiens cadherin 1, type 1, E-cadherin (epithelial) (CDH1), mRNA
NM_004369	>gi|55743097|ref|NM_004369.2| Homo sapiens collagen, type VI, alpha 3 (COL6A3), transcript variant 1, mRNA
NM_004370	>gi|93141046|ref|NM_004370.5| Homo sapiens collagen, type XII, alpha 1 (COL12A1), transcript variant long, mRNA
NM_004371	>gi|6996002|ref|NM_004371.2| Homo sapiens coatomer protein complex, subunit alpha (COPA), mRNA
NM_004373	>gi|17999527|ref|NM_004373.2| Homo sapiens cytochrome c oxidase subunit VIa polypeptide 1 (COX6A1), nuclear gene encoding mitochondrial protein, mRNA
NM_004374	>gi|17999531|ref|NM_004374.2| Homo sapiens cytochrome c oxidase subunit VIc (COX6C), mRNA
NM_004381	>gi|20631976|ref|NM_004381.3| Homo sapiens cAMP responsive element binding protein-like 1 (CREBL1), mRNA
NM_004383	>gi|4758077|ref|NM_004383.1| Homo sapiens c-src tyrosine kinase (CSK), mRNA
NM_004385	>gi|21361115|ref|NM_004385.2| Homo sapiens versican (VCAN), mRNA
NM_004390	>gi|23110954|ref|NM_004390.2| Homo sapiens cathepsin H (CTSH), transcript variant 1, mRNA
NM_004393	>gi|4758115|ref|NM_004393.1| Homo sapiens dystroglycan 1 (dystrophin-associated glycoprotein 1) (DAG1), mRNA
NM_004394	>gi|4758119|ref|NM_004394.1| Homo sapiens death-associated protein (DAP), mRNA
NM_004404	>gi|56550108|ref|NM_004404.3| Homo sapiens septin 2 (SEPT2), transcript variant 4, mRNA
NM_004415	>gi|58530839|ref|NM_004415.2| Homo sapiens desmoplakin (DSP), transcript variant 1, mRNA
NM_004436	>gi|46389548|ref|NM_004436.2| Homo sapiens endosulfine alpha (ENSA), transcript variant 3, mRNA
NM_004442	>gi|111118979|ref|NM_004442.6| Homo sapiens EPH receptor B2 (EPHB2), transcript variant 2, mRNA
NM_004443	>gi|33598961|ref|NM_004443.3| Homo sapiens EPH receptor B3 (EPHB3), mRNA
NM_004444	>gi|55774978|ref|NM_004444.4| Homo sapiens EPH receptor B4 (EPHB4), mRNA
NM_004447	>gi|56682952|ref|NM_004447.4| Homo sapiens epidermal growth factor receptor pathway substrate 8 (EPS8), mRNA
NM_004448	>gi|54792095|ref|NM_004448.2| Homo sapiens v-erb-b2 erythroblastic leukemia viral oncogene homolog 2, neuro/glioblastoma derived oncogene homolog (avian) (ERBB2), transcript variant 1, mRNA
NM_004450	>gi|4758301|ref|NM_004450.1| Homo sapiens enhancer of rudimentary homolog (Drosophila) (ERH), mRNA
NM_004459	>gi|119395732|ref|NM_004459.6| Homo sapiens bromodomain PHD finger transcription factor (BPTF), transcript variant 2, mRNA
NM_004460	>gi|16933539|ref|NM_004460.2| Homo sapiens fibroblast activation protein, alpha (FAP), mRNA
NM_004468	>gi|54112384|ref|NM_004468.3| Homo sapiens four and a half LIM domains 3 (FHL3), mRNA
NM_004494	>gi|4758515|ref|NM_004494.1| Homo sapiens hepatoma-derived growth factor (high-mobility group protein 1-like) (HDGF), mRNA
NM_004497	>gi|24497505|ref|NM_004497.2| Homo sapiens forkhead box A3 (FOXA3), mRNA
NM_004499	>gi|55956920|ref|NM_004499.3| Homo sapiens heterogeneous nuclear ribonucleoprotein A/B (HNRPAB), transcript variant 2, mRNA
NM_004502	>gi|85068579|ref|NM_004502.3| Homo sapiens homeobox B7 (HOXB7), mRNA
NM_004503	>gi|93141222|ref|NM_004503.3| Homo sapiens homeobox C6 (HOXC6), transcript variant 1, mRNA
NM_004507	>gi|31077213|ref|NM_004507.2| Homo sapiens HUS1 checkpoint homolog (S. pombe) (HUS1), mRNA
NM_004515	>gi|24234746|ref|NM_004515.2| Homo sapiens interleukin enhancer binding factor 2, 45kDa (ILF2), mRNA
NM_004517	>gi|62420871|ref|NM_004517.2| Homo sapiens integrin-linked kinase (ILK), transcript variant 1, mRNA
NM_004523	>gi|13699823|ref|NM_004523.2| Homo sapiens kinesin family member 11 (KIF11), mRNA
NM_004526	>gi|33356546|ref|NM_004526.2| Homo sapiens minichromosome maintenance complex component 2 (MCM2), mRNA
NM_004530	>gi|75905807|ref|NM_004530.2| Homo sapiens matrix metallopeptidase 2 (gelatinase A, 72kDa gelatinase, 72kDa type IV collagenase) (MMP2), mRNA
NM_004533	>gi|133908640|ref|NM_004533.3| Homo sapiens myosin binding protein C, fast type (MYBPC2), mRNA
NM_004541	>gi|13699820|ref|NM_004541.2| Homo sapiens NADH dehydrogenase (ubiquinone) 1 alpha subcomplex, 1, 7.5kDa (NDUFA1), nuclear gene encoding mitochondrial protein, mRNA
NM_004549	>gi|34147489|ref|NM_004549.3| Homo sapiens NADH dehydrogenase (ubiquinone) 1, subcomplex unknown, 2, 14.5kDa (NDUFC2), mRNA
NM_004551	>gi|4758787|ref|NM_004551.1| Homo sapiens NADH dehydrogenase (ubiquinone) Fe-S protein 3, 30kDa (NADH-coenzyme Q reductase) (NDUFS3), mRNA
NM_004552	>gi|4758789|ref|NM_004552.1| Homo sapiens NADH dehydrogenase (ubiquinone) Fe-S protein 5, 15kDa (NADH-coenzyme Q reductase) (NDUFS5), mRNA
NM_004569	>gi|110224468|ref|NM_004569.3| Homo sapiens phosphatidylinositol glycan anchor biosynthesis, class H (PIGH), mRNA
NM_004570	>gi|117306164|ref|NM_004570.3| Homo sapiens phosphoinositide-3-kinase, class 2, gamma polypeptide (PIK3C2G), mRNA
NM_004580	>gi|34485707|ref|NM_004580.3| Homo sapiens RAB27A, member RAS oncogene family (RAB27A), transcript variant 1, mRNA
NM_004584	>gi|19924112|ref|NM_004584.2| Homo sapiens RAD9 homolog A (S. pombe) (RAD9A), mRNA
NM_004587	>gi|110611219|ref|NM_004587.2| Homo sapiens ribosome binding protein 1 homolog 180kDa (dog) (RRBP1), transcript variant 2, mRNA
NM_004596	>gi|39725715|ref|NM_004596.3| Homo sapiens small nuclear ribonucleoprotein polypeptide A (SNRPA), mRNA
NM_004597	>gi|29294622|ref|NM_004597.4| Homo sapiens small nuclear ribonucleoprotein D2 polypeptide 16.5kDa (SNRPD2), transcript variant 1, mRNA
NM_004598	>gi|82659117|ref|NM_004598.3| Homo sapiens sparc/osteonectin, cwcv and kazal-like domains proteoglycan (testican) 1 (SPOCK1), mRNA
NM_004613	>gi|39777596|ref|NM_004613.2| Homo sapiens transglutaminase 2 (C polypeptide, protein-glutamine-gamma-glutamyltransferase) (TGM2), transcript variant 1, mRNA
NM_004624	>gi|15619005|ref|NM_004624.2| Homo sapiens vasoactive intestinal peptide receptor 1 (VIPR1), mRNA
NM_004625	>gi|34328912|ref|NM_004625.3| Homo sapiens wingless-type MMTV integration site family, member 7A (WNT7A), mRNA
NM_004633	>gi|27894332|ref|NM_004633.3| Homo sapiens interleukin 1 receptor, type II (IL1R2), transcript variant 1, mRNA
NM_004640	>gi|93588182|ref|NM_004640.5| Homo sapiens HLA-B associated transcript 1 (BAT1), transcript variant 1, mRNA
NM_004642	>gi|17978492|ref|NM_004642.2| Homo sapiens CDK2-associated protein 1 (CDK2AP1), mRNA
NM_004643	>gi|4758875|ref|NM_004643.1| Homo sapiens poly(A) binding protein, nuclear 1 (PABPN1), mRNA
NM_004649	>gi|134142814|ref|NM_004649.5| Homo sapiens chromosome 21 open reading frame 33 (C21orf33), nuclear gene encoding mitochondrial protein, transcript variant 1, mRNA
NM_004651	>gi|75992939|ref|NM_004651.3| Homo sapiens ubiquitin specific peptidase 11 (USP11), mRNA
NM_004663	>gi|34485712|ref|NM_004663.3| Homo sapiens RAB11A, member RAS oncogene family (RAB11A), mRNA
NM_004668	>gi|4758711|ref|NM_004668.1| Homo sapiens maltase-glucoamylase (alpha-glucosidase) (MGAM), mRNA
NM_004689	>gi|115527079|ref|NM_004689.3| Homo sapiens metastasis associated 1 (MTA1), mRNA
NM_004710	>gi|52352813|ref|NM_004710.3| Homo sapiens synaptogyrin 2 (SYNGR2), mRNA
NM_004712	>gi|24496766|ref|NM_004712.3| Homo sapiens hepatocyte growth factor-regulated tyrosine kinase substrate (HGS), mRNA
NM_004718	>gi|18105036|ref|NM_004718.2| Homo sapiens cytochrome c oxidase subunit VIIa polypeptide 2 like (COX7A2L), nuclear gene encoding mitochondrial protein, mRNA
NM_004720	>gi|44955913|ref|NM_004720.4| Homo sapiens endothelial differentiation, lysophosphatidic acid G-protein-coupled receptor, 4 (EDG4), mRNA
NM_004729	>gi|57165426|ref|NM_004729.3| Homo sapiens zinc finger, BED-type containing 1 (ZBED1), mRNA
NM_004741	>gi|141803356|ref|NM_004741.2| Homo sapiens nucleolar and coiled-body phosphoprotein 1 (NOLC1), mRNA
NM_004747	>gi|95089460|ref|NM_004747.3| Homo sapiens discs, large homolog 5 (Drosophila) (DLG5), mRNA
NM_004759	>gi|32481207|ref|NM_004759.3| Homo sapiens mitogen-activated protein kinase-activated protein kinase 2 (MAPKAPK2), transcript variant 1, mRNA
NM_004763	>gi|115527101|ref|NM_004763.3| Homo sapiens integrin beta 1 binding protein 1 (ITGB1BP1), transcript variant 1, mRNA
NM_004770	>gi|27436973|ref|NM_004770.2| Homo sapiens potassium voltage-gated channel, Shab-related subfamily, member 2 (KCNB2), mRNA
NM_004774	>gi|28559038|ref|NM_004774.2| Homo sapiens PPAR binding protein (PPARBP), mRNA
NM_004781	>gi|42544205|ref|NM_004781.3| Homo sapiens vesicle-associated membrane protein 3 (cellubrevin) (VAMP3), mRNA
NM_004785	>gi|71897228|ref|NM_004785.3| Homo sapiens solute carrier family 9 (sodium/hydrogen exchanger), member 3 regulator 2 (SLC9A3R2), mRNA
NM_004788	>gi|38327028|ref|NM_004788.2| Homo sapiens ubiquitination factor E4A (UFD2 homolog, yeast) (UBE4A), mRNA
NM_004791	>gi|4758613|ref|NM_004791.1| Homo sapiens integrin, beta-like 1 (with EGF-like repeat domains) (ITGBL1), mRNA
NM_004800	>gi|4758873|ref|NM_004800.1| Homo sapiens transmembrane 9 superfamily member 2 (TM9SF2), mRNA
NM_004833	>gi|4757733|ref|NM_004833.1| Homo sapiens absent in melanoma 2 (AIM2), mRNA
NM_004875	>gi|42560249|ref|NM_004875.2| Homo sapiens polymerase (RNA) I polypeptide C, 30kDa (POLR1C), transcript variant 2, mRNA
NM_004888	>gi|87159820|ref|NM_004888.3| Homo sapiens ATPase, H+ transporting, lysosomal 13kDa, V1 subunit G1 (ATP6V1G1), mRNA
NM_004889	>gi|51479123|ref|NM_004889.2| Homo sapiens ATP synthase, H+ transporting, mitochondrial F0 complex, subunit F2 (ATP5J2), nuclear gene encoding mitochondrial protein, transcript variant 1, mRNA
NM_004890	>gi|118344453|ref|NM_004890.2| Homo sapiens sperm associated antigen 7 (SPAG7), mRNA
NM_004892	>gi|94429049|ref|NM_004892.4| Homo sapiens SEC22 vesicle trafficking protein homolog B (S. cerevisiae) (SEC22B), mRNA
NM_004893	>gi|20336744|ref|NM_004893.2| Homo sapiens H2A histone family, member Y (H2AFY), transcript variant 2, mRNA
NM_004894	>gi|4758939|ref|NM_004894.1| Homo sapiens chromosome 14 open reading frame 2 (C14orf2), mRNA
NM_004898	>gi|25777594|ref|NM_004898.2| Homo sapiens clock homolog (mouse) (CLOCK), mRNA
NM_004907	>gi|48675810|ref|NM_004907.2| Homo sapiens immediate early response 2 (IER2), mRNA
NM_004910	>gi|4758925|ref|NM_004910.1| Homo sapiens phosphatidylinositol transfer protein, membrane-associated 1 (PITPNM1), mRNA
NM_004924	>gi|34452697|ref|NM_004924.3| Homo sapiens actinin, alpha 4 (ACTN4), mRNA
NM_004926	>gi|15812179|ref|NM_004926.2| Homo sapiens zinc finger protein 36, C3H type-like 1 (ZFP36L1), mRNA
NM_004927	>gi|27436906|ref|NM_004927.2| Homo sapiens mitochondrial ribosomal protein L49 (MRPL49), nuclear gene encoding mitochondrial protein, mRNA
NM_004930	>gi|89276749|ref|NM_004930.2| Homo sapiens capping protein (actin filament) muscle Z-line, beta (CAPZB), mRNA
NM_004952	>gi|33359683|ref|NM_004952.3| Homo sapiens ephrin-A3 (EFNA3), mRNA
NM_004958	>gi|19924298|ref|NM_004958.2| Homo sapiens FK506 binding protein 12-rapamycin associated protein 1 (FRAP1), mRNA
NM_004959	>gi|24432033|ref|NM_004959.3| Homo sapiens nuclear receptor subfamily 5, group A, member 1 (NR5A1), mRNA
NM_004960	>gi|58218971|ref|NM_004960.2| Homo sapiens fusion (involved in t(12;16) in malignant liposarcoma) (FUS), mRNA
NM_004963	>gi|142365421|ref|NM_004963.2| Homo sapiens guanylate cyclase 2C (heat stable enterotoxin receptor) (GUCY2C), mRNA
NM_004969	>gi|4826769|ref|NM_004969.1| Homo sapiens insulin-degrading enzyme (IDE), mRNA
NM_004987	>gi|47078283|ref|NM_004987.3| Homo sapiens LIM and senescent cell antigen-like domains 1 (LIMS1), mRNA
NM_004994	>gi|74272286|ref|NM_004994.2| Homo sapiens matrix metallopeptidase 9 (gelatinase B, 92kDa gelatinase, 92kDa type IV collagenase) (MMP9), mRNA
NM_004995	>gi|13027797|ref|NM_004995.2| Homo sapiens matrix metallopeptidase 14 (membrane-inserted) (MMP14), mRNA
NM_004999	>gi|92859700|ref|NM_004999.3| Homo sapiens myosin VI (MYO6), mRNA
NM_005001	>gi|103472000|ref|NM_005001.2| Homo sapiens NADH dehydrogenase (ubiquinone) 1 alpha subcomplex, 7, 14.5kDa (NDUFA7), mRNA
NM_005003	>gi|39753951|ref|NM_005003.2| Homo sapiens NADH dehydrogenase (ubiquinone) 1, alpha/beta subcomplex, 1, 8kDa (NDUFAB1), mRNA
NM_005006	>gi|33519474|ref|NM_005006.5| Homo sapiens NADH dehydrogenase (ubiquinone) Fe-S protein 1, 75kDa (NADH-coenzyme Q reductase) (NDUFS1), nuclear gene encoding mitochondrial protein, mRNA
NM_005014	>gi|4826875|ref|NM_005014.1| Homo sapiens osteomodulin (OMD), mRNA
NM_005017	>gi|31543384|ref|NM_005017.2| Homo sapiens phosphate cytidylyltransferase 1, choline, alpha (PCYT1A), mRNA
NM_005022	>gi|16753213|ref|NM_005022.2| Homo sapiens profilin 1 (PFN1), mRNA
NM_005032	>gi|28416938|ref|NM_005032.3| Homo sapiens plastin 3 (T isoform) (PLS3), mRNA
NM_005053	>gi|19924137|ref|NM_005053.2| Homo sapiens RAD23 homolog A (S. cerevisiae) (RAD23A), mRNA
NM_005063	>gi|53759150|ref|NM_005063.4| Homo sapiens stearoyl-CoA desaturase (delta-9-desaturase) (SCD), mRNA
NM_005080	>gi|14110394|ref|NM_005080.2| Homo sapiens X-box binding protein 1 (XBP1), transcript variant 1, mRNA
NM_005084	>gi|31543409|ref|NM_005084.2| Homo sapiens phospholipase A2, group VII (platelet-activating factor acetylhydrolase, plasma) (PLA2G7), mRNA
NM_005088	>gi|41152096|ref|NM_005088.2| Homo sapiens chromosome X and Y open reading frame 3 (CXYorf3), mRNA
NM_005101	>gi|142368098|ref|NM_005101.2| Homo sapiens ISG15 ubiquitin-like modifier (ISG15), mRNA
NM_005103	>gi|17105402|ref|NM_005103.3| Homo sapiens fasciculation and elongation protein zeta 1 (zygin I) (FEZ1), transcript variant 1, mRNA
NM_005105	>gi|15812217|ref|NM_005105.2| Homo sapiens RNA binding motif protein 8A (RBM8A), mRNA
NM_005110	>gi|142360336|ref|NM_005110.2| Homo sapiens glutamine-fructose-6-phosphate transaminase 2 (GFPT2), mRNA
NM_005112	>gi|53729351|ref|NM_005112.4| Homo sapiens WD repeat domain 1 (WDR1), transcript variant 2, mRNA
NM_005124	>gi|24430145|ref|NM_005124.2| Homo sapiens nucleoporin 153kDa (NUP153), mRNA
NM_005137	>gi|123701897|ref|NM_005137.2| Homo sapiens DiGeorge syndrome critical region gene 2 (DGCR2), mRNA
NM_005139	>gi|96304463|ref|NM_005139.2| Homo sapiens annexin A3 (ANXA3), mRNA
NM_005142	>gi|32189397|ref|NM_005142.2| Homo sapiens gastric intrinsic factor (vitamin B synthesis) (GIF), mRNA
NM_005157	>gi|62362413|ref|NM_005157.3| Homo sapiens v-abl Abelson murine leukemia viral oncogene homolog 1 (ABL1), transcript variant a, mRNA
NM_005165	>gi|68303552|ref|NM_005165.2| Homo sapiens aldolase C, fructose-bisphosphate (ALDOC), mRNA
NM_005173	>gi|28373102|ref|NM_005173.2| Homo sapiens ATPase, Ca++ transporting, ubiquitous (ATP2A3), transcript variant 1, mRNA
NM_005175	>gi|50659067|ref|NM_005175.2| Homo sapiens ATP synthase, H+ transporting, mitochondrial F0 complex, subunit C1 (subunit 9) (ATP5G1), nuclear gene encoding mitochondrial protein, transcript variant 1, mRNA
NM_005178	>gi|20336471|ref|NM_005178.2| Homo sapiens B-cell CLL/lymphoma 3 (BCL3), mRNA
NM_005180	>gi|39725706|ref|NM_005180.5| Homo sapiens BMI1 polycomb ring finger oncogene (BMI1), mRNA
NM_005188	>gi|52426744|ref|NM_005188.2| Homo sapiens Cas-Br-M (murine) ecotropic retroviral transforming sequence (CBL), mRNA
NM_005192	>gi|17981703|ref|NM_005192.2| Homo sapiens cyclin-dependent kinase inhibitor 3 (CDK2-associated dual specificity phosphatase) (CDKN3), mRNA
NM_005194	>gi|28872795|ref|NM_005194.2| Homo sapiens CCAAT/enhancer binding protein (C/EBP), beta (CEBPB), mRNA
NM_005197	>gi|146231981|ref|NM_005197.3| Homo sapiens forkhead box N3 (FOXN3), transcript variant 2, mRNA
NM_005202	>gi|32964829|ref|NM_005202.1| Homo sapiens collagen, type VIII, alpha 2 (COL8A2), mRNA
NM_005206	>gi|41327709|ref|NM_005206.3| Homo sapiens v-crk sarcoma virus CT10 oncogene homolog (avian) (CRK), transcript variant I, mRNA
NM_005215	>gi|110431347|ref|NM_005215.2| Homo sapiens deleted in colorectal carcinoma (DCC), mRNA
NM_005216	>gi|112382210|ref|NM_005216.4| Homo sapiens dolichyl-diphosphooligosaccharide-protein glycosyltransferase (DDOST), mRNA
NM_005219	>gi|119395757|ref|NM_005219.3| Homo sapiens diaphanous homolog 1 (Drosophila) (DIAPH1), transcript variant 1, mRNA
NM_005227	>gi|33359684|ref|NM_005227.2| Homo sapiens ephrin-A4 (EFNA4), transcript variant 1, mRNA
NM_005229	>gi|11496880|ref|NM_005229.2| Homo sapiens ELK1, member of ETS oncogene family (ELK1), mRNA
NM_005234	>gi|46411186|ref|NM_005234.3| Homo sapiens nuclear receptor subfamily 2, group F, member 6 (NR2F6), mRNA
NM_005243	>gi|125987606|ref|NM_005243.2| Homo sapiens Ewing sarcoma breakpoint region 1 (EWSR1), transcript variant EWS, mRNA
NM_005245	>gi|75813622|ref|NM_005245.3| Homo sapiens FAT tumor suppressor homolog 1 (Drosophila) (FAT), mRNA
NM_005252	>gi|6552332|ref|NM_005252.2| Homo sapiens v-fos FBJ murine osteosarcoma viral oncogene homolog (FOS), mRNA
NM_005257	>gi|40288196|ref|NM_005257.3| Homo sapiens GATA binding protein 6 (GATA6), mRNA
NM_005273	>gi|20357528|ref|NM_005273.2| Homo sapiens guanine nucleotide binding protein (G protein), beta polypeptide 2 (GNB2), mRNA
NM_005309	>gi|4885350|ref|NM_005309.1| Homo sapiens glutamic-pyruvate transaminase (alanine aminotransferase) (GPT), mRNA
NM_005310	>gi|71979664|ref|NM_005310.2| Homo sapiens growth factor receptor-bound protein 7 (GRB7), transcript variant 1, mRNA
NM_005324	>gi|38373691|ref|NM_005324.3| Homo sapiens H3 histone, family 3B (H3.3B) (H3F3B), mRNA
NM_005327	>gi|94557307|ref|NM_005327.2| Homo sapiens hydroxyacyl-Coenzyme A dehydrogenase (HADH), nuclear gene encoding mitochondrial protein, mRNA
NM_005340	>gi|47834342|ref|NM_005340.3| Homo sapiens histidine triad nucleotide binding protein 1 (HINT1), mRNA
NM_005345	>gi|26787973|ref|NM_005345.4| Homo sapiens heat shock 70kDa protein 1A (HSPA1A), mRNA
NM_005347	>gi|21361242|ref|NM_005347.2| Homo sapiens heat shock 70kDa protein 5 (glucose-regulated protein, 78kDa) (HSPA5), mRNA
NM_005354	>gi|102469036|ref|NM_005354.3| Homo sapiens jun D proto-oncogene (JUND), mRNA
NM_005356	>gi|112789545|ref|NM_005356.3| Homo sapiens lymphocyte-specific protein tyrosine kinase (LCK), transcript variant 2, mRNA
NM_005362	>gi|29029622|ref|NM_005362.3| Homo sapiens melanoma antigen family A, 3 (MAGEA3), mRNA
NM_005363	>gi|29029625|ref|NM_005363.2| Homo sapiens melanoma antigen family A, 6 (MAGEA6), transcript variant 1, mRNA
NM_005370	>gi|40548385|ref|NM_005370.4| Homo sapiens RAB8A, member RAS oncogene family (RAB8A), mRNA
NM_005374	>gi|52630446|ref|NM_005374.3| Homo sapiens membrane protein, palmitoylated 2 (MAGUK p55 subfamily member 2) (MPP2), mRNA
NM_005379	>gi|29544746|ref|NM_005379.2| Homo sapiens myosin IA (MYO1A), mRNA
NM_005381	>gi|55956787|ref|NM_005381.2| Homo sapiens nucleolin (NCL), mRNA
NM_005384	>gi|52630428|ref|NM_005384.2| Homo sapiens nuclear factor, interleukin 3 regulated (NFIL3), mRNA
NM_005410	>gi|62530390|ref|NM_005410.2| Homo sapiens selenoprotein P, plasma, 1 (SEPP1), mRNA
NM_005418	>gi|47132528|ref|NM_005418.3| Homo sapiens suppression of tumorigenicity 5 (ST5), transcript variant 1, mRNA
NM_005423	>gi|48928025|ref|NM_005423.3| Homo sapiens trefoil factor 2 (spasmolytic protein 1) (TFF2), mRNA
NM_005433	>gi|51702529|ref|NM_005433.3| Homo sapiens v-yes-1 Yamaguchi sarcoma viral oncogene homolog 1 (YES1), mRNA
NM_005435	>gi|50959190|ref|NM_005435.3| Homo sapiens Rho guanine nucleotide exchange factor (GEF) 5 (ARHGEF5), mRNA
NM_005436	>gi|46852389|ref|NM_005436.2| Homo sapiens coiled-coil domain containing 6 (CCDC6), mRNA
NM_005439	>gi|4885486|ref|NM_005439.1| Homo sapiens myeloid leukemia factor 2 (MLF2), mRNA
NM_005444	>gi|4885578|ref|NM_005444.1| Homo sapiens RCD1 required for cell differentiation1 homolog (S. pombe) (RQCD1), mRNA
NM_005451	>gi|42741673|ref|NM_005451.3| Homo sapiens PDZ and LIM domain 7 (enigma) (PDLIM7), transcript variant 1, mRNA
NM_005455	>gi|42741681|ref|NM_005455.3| Homo sapiens zinc finger, RAN-binding domain containing 2 (ZRANB2), transcript variant 2, mRNA
NM_005456	>gi|20986517|ref|NM_005456.2| Homo sapiens mitogen-activated protein kinase 8 interacting protein 1 (MAPK8IP1), mRNA
NM_005472	>gi|115387116|ref|NM_005472.4| Homo sapiens potassium voltage-gated channel, Isk-related family, member 3 (KCNE3), mRNA
NM_005479	>gi|31317235|ref|NM_005479.2| Homo sapiens frequently rearranged in advanced T-cell lymphomas (FRAT1), mRNA
NM_005494	>gi|24234719|ref|NM_005494.2| Homo sapiens DnaJ (Hsp40) homolog, subfamily B, member 6 (DNAJB6), transcript variant 2, mRNA
NM_005500	>gi|4885584|ref|NM_005500.1| Homo sapiens SUMO1 activating enzyme subunit 1 (SAE1), mRNA
NM_005507	>gi|49472823|ref|NM_005507.2| Homo sapiens cofilin 1 (non-muscle) (CFL1), mRNA
NM_005520	>gi|5031752|ref|NM_005520.1| Homo sapiens heterogeneous nuclear ribonucleoprotein H1 (H) (HNRPH1), mRNA
NM_005522	>gi|84697023|ref|NM_005522.4| Homo sapiens homeobox A1 (HOXA1), transcript variant 1, mRNA
NM_005545	>gi|41582237|ref|NM_005545.3| Homo sapiens immunoglobulin superfamily containing leucine-rich repeat (ISLR), transcript variant 1, mRNA
NM_005547	>gi|44890058|ref|NM_005547.2| Homo sapiens involucrin (IVL), mRNA
NM_005548	>gi|5031814|ref|NM_005548.1| Homo sapiens lysyl-tRNA synthetase (KARS), mRNA
NM_005550	>gi|94536857|ref|NM_005550.3| Homo sapiens kinesin family member C3 (KIFC3), mRNA
NM_005556	>gi|67782364|ref|NM_005556.3| Homo sapiens keratin 7 (KRT7), mRNA
NM_005560	>gi|21264601|ref|NM_005560.3| Homo sapiens laminin, alpha 5 (LAMA5), mRNA
NM_005561	>gi|112380627|ref|NM_005561.3| Homo sapiens lysosomal-associated membrane protein 1 (LAMP1), mRNA
NM_005562	>gi|5031846|ref|NM_005562.1| Homo sapiens laminin, gamma 2 (LAMC2), transcript variant 1, mRNA
NM_005566	>gi|5031856|ref|NM_005566.1| Homo sapiens lactate dehydrogenase A (LDHA), mRNA
NM_005568	>gi|30410784|ref|NM_005568.2| Homo sapiens LIM homeobox 1 (LHX1), mRNA
NM_005569	>gi|73390104|ref|NM_005569.3| Homo sapiens LIM domain kinase 2 (LIMK2), transcript variant 2a, mRNA
NM_005590	>gi|56550106|ref|NM_005590.3| Homo sapiens MRE11 meiotic recombination 11 homolog A (S. cerevisiae) (MRE11A), transcript variant 2, mRNA
NM_005594	>gi|141802907|ref|NM_005594.3| Homo sapiens nascent polypeptide-associated complex alpha subunit (NACA), mRNA
NM_005613	>gi|38201693|ref|NM_005613.3| Homo sapiens regulator of G-protein signalling 4 (RGS4), mRNA
NM_005617	>gi|68160909|ref|NM_005617.3| Homo sapiens ribosomal protein S14 (RPS14), transcript variant 3, mRNA
NM_005623	>gi|22538815|ref|NM_005623.2| Homo sapiens chemokine (C-C motif) ligand 8 (CCL8), mRNA
NM_005629	>gi|5032096|ref|NM_005629.1| Homo sapiens solute carrier family 6 (neurotransmitter transporter, creatine), member 8 (SLC6A8), mRNA
NM_005633	>gi|15529995|ref|NM_005633.2| Homo sapiens son of sevenless homolog 1 (Drosophila) (SOS1), mRNA
NM_005651	>gi|5032164|ref|NM_005651.1| Homo sapiens tryptophan 2,3-dioxygenase (TDO2), mRNA
NM_005672	>gi|83641882|ref|NM_005672.3| Homo sapiens prostate stem cell antigen (PSCA), mRNA
NM_005677	>gi|116805306|ref|NM_005677.3| Homo sapiens collagen-like tail subunit (single strand of homotrimer) of asymmetric acetylcholinesterase (COLQ), transcript variant I, mRNA
NM_005680	>gi|21536364|ref|NM_005680.1| Homo sapiens TATA box binding protein (TBP)-associated factor, RNA polymerase I, B, 63kDa (TAF1B), mRNA
NM_005682	>gi|41584199|ref|NM_005682.4| Homo sapiens G protein-coupled receptor 56 (GPR56), transcript variant 1, mRNA
NM_005690	>gi|6996008|ref|NM_005690.2| Homo sapiens dynamin 1-like (DNM1L), transcript variant 3, mRNA
NM_005698	>gi|16445418|ref|NM_005698.2| Homo sapiens secretory carrier membrane protein 3 (SCAMP3), transcript variant 1, mRNA
NM_005718	>gi|68161505|ref|NM_005718.3| Homo sapiens actin related protein 2/3 complex, subunit 4, 20kDa (ARPC4), transcript variant 1, mRNA
NM_005719	>gi|23397667|ref|NM_005719.2| Homo sapiens actin related protein 2/3 complex, subunit 3, 21kDa (ARPC3), mRNA
NM_005726	>gi|141802073|ref|NM_005726.3| Homo sapiens Ts translation elongation factor, mitochondrial (TSFM), mRNA
NM_005727	>gi|21264577|ref|NM_005727.2| Homo sapiens tetraspanin 1 (TSPAN1), mRNA
NM_005729	>gi|45439321|ref|NM_005729.3| Homo sapiens peptidylprolyl isomerase F (cyclophilin F) (PPIF), nuclear gene encoding mitochondrial protein, mRNA
NM_005731	>gi|23238209|ref|NM_005731.2| Homo sapiens actin related protein 2/3 complex, subunit 2, 34kDa (ARPC2), transcript variant 2, mRNA
NM_005745	>gi|49472837|ref|NM_005745.6| Homo sapiens B-cell receptor-associated protein 31 (BCAP31), mRNA
NM_005756	>gi|119943128|ref|NM_005756.2| Homo sapiens G protein-coupled receptor 64 (GPR64), transcript variant 4, mRNA
NM_005759	>gi|109689722|ref|NM_005759.4| Homo sapiens abl interactor 2 (ABI2), mRNA
NM_005762	>gi|14971416|ref|NM_005762.2| Homo sapiens tripartite motif-containing 28 (TRIM28), mRNA
NM_005765	>gi|15011917|ref|NM_005765.2| Homo sapiens ATPase, H+ transporting, lysosomal accessory protein 2 (ATP6AP2), mRNA
NM_005771	>gi|40548399|ref|NM_005771.3| Homo sapiens dehydrogenase/reductase (SDR family) member 9 (DHRS9), transcript variant 1, mRNA
NM_005779	>gi|108773776|ref|NM_005779.2| Homo sapiens lipoma HMGIC fusion partner-like 2 (LHFPL2), mRNA
NM_005786	>gi|90193630|ref|NM_005786.4| Homo sapiens teashirt family zinc finger 1 (TSHZ1), mRNA
NM_005787	>gi|55743084|ref|NM_005787.4| Homo sapiens asparagine-linked glycosylation 3 homolog (S. cerevisiae, alpha-1,3-mannosyltransferase) (ALG3), mRNA
NM_005789	>gi|30410793|ref|NM_005789.2| Homo sapiens proteasome (prosome, macropain) activator subunit 3 (PA28 gamma; Ki) (PSME3), transcript variant 1, mRNA
NM_005801	>gi|77404355|ref|NM_005801.3| Homo sapiens eukaryotic translation initiation factor 1 (EIF1), mRNA
NM_005805	>gi|141802356|ref|NM_005805.3| Homo sapiens proteasome (prosome, macropain) 26S subunit, non-ATPase, 14 (PSMD14), mRNA
NM_005823	>gi|68303642|ref|NM_005823.4| Homo sapiens mesothelin (MSLN), transcript variant 1, mRNA
NM_005839	>gi|115648109|ref|NM_005839.3| Homo sapiens serine/arginine repetitive matrix 1 (SRRM1), mRNA
NM_005843	>gi|21265030|ref|NM_005843.3| Homo sapiens signal transducing adaptor molecule (SH3 domain and ITAM motif) 2 (STAM2), mRNA
NM_005849	>gi|93004093|ref|NM_005849.2| Homo sapiens immunoglobulin superfamily, member 6 (IGSF6), mRNA
NM_005850	>gi|23111059|ref|NM_005850.3| Homo sapiens splicing factor 3b, subunit 4, 49kDa (SF3B4), mRNA
NM_005860	>gi|95104789|ref|NM_005860.2| Homo sapiens follistatin-like 3 (secreted glycoprotein) (FSTL3), mRNA
NM_005870	>gi|23510407|ref|NM_005870.3| Homo sapiens Sin3A-associated protein, 18kDa (SAP18), mRNA
NM_005884	>gi|62422555|ref|NM_005884.3| Homo sapiens p21(CDKN1A)-activated kinase 4 (PAK4), transcript variant 1, mRNA
NM_005891	>gi|5174388|ref|NM_005891.1| Homo sapiens acetyl-Coenzyme A acetyltransferase 2 (acetoacetyl Coenzyme A thiolase) (ACAT2), mRNA
NM_005908	>gi|84798621|ref|NM_005908.3| Homo sapiens mannosidase, beta A, lysosomal (MANBA), mRNA
NM_005915	>gi|33469920|ref|NM_005915.4| Homo sapiens minichromosome maintenance complex component 6 (MCM6), mRNA
NM_005916	>gi|33469967|ref|NM_005916.3| Homo sapiens minichromosome maintenance complex component 7 (MCM7), transcript variant 1, mRNA
NM_005917	>gi|21735619|ref|NM_005917.2| Homo sapiens malate dehydrogenase 1, NAD (soluble) (MDH1), mRNA
NM_005918	>gi|21735620|ref|NM_005918.2| Homo sapiens malate dehydrogenase 2, NAD (mitochondrial) (MDH2), mRNA
NM_005925	>gi|5174550|ref|NM_005925.1| Homo sapiens meprin A, beta (MEP1B), mRNA
NM_005937	>gi|133908639|ref|NM_005937.3| Homo sapiens myeloid/lymphoid or mixed-lineage leukemia (trithorax homolog, Drosophila); translocated to, 6 (MLLT6), mRNA
NM_005940	>gi|58331147|ref|NM_005940.3| Homo sapiens matrix metallopeptidase 11 (stromelysin 3) (MMP11), mRNA
NM_005941	>gi|78190503|ref|NM_005941.3| Homo sapiens matrix metallopeptidase 16 (membrane-inserted) (MMP16), transcript variant 1, mRNA
NM_005946	>gi|71274112|ref|NM_005946.2| Homo sapiens metallothionein 1A (MT1A), mRNA
NM_005949	>gi|141803125|ref|NM_005949.2| Homo sapiens metallothionein 1F (MT1F), mRNA
NM_005952	>gi|31543213|ref|NM_005952.2| Homo sapiens metallothionein 1X (MT1X), mRNA
NM_005953	>gi|31543214|ref|NM_005953.2| Homo sapiens metallothionein 2A (MT2A), mRNA
NM_005954	>gi|45580728|ref|NM_005954.2| Homo sapiens metallothionein 3 (MT3), mRNA
NM_005955	>gi|112790162|ref|NM_005955.2| Homo sapiens metal-regulatory transcription factor 1 (MTF1), mRNA
NM_005968	>gi|14141151|ref|NM_005968.2| Homo sapiens heterogeneous nuclear ribonucleoprotein M (HNRPM), transcript variant 1, mRNA
NM_005984	>gi|21389314|ref|NM_005984.1| Homo sapiens solute carrier family 25 (mitochondrial carrier; citrate transporter), member 1 (SLC25A1), mRNA
NM_005997	>gi|5174714|ref|NM_005997.1| Homo sapiens vacuolar protein sorting 72 homolog (S. cerevisiae) (VPS72), mRNA
NM_005998	>gi|63162571|ref|NM_005998.3| Homo sapiens chaperonin containing TCP1, subunit 3 (gamma) (CCT3), transcript variant 1, mRNA
NM_005999	>gi|20302159|ref|NM_005999.2| Homo sapiens translin-associated factor X (TSNAX), mRNA
NM_006003	>gi|5174742|ref|NM_006003.1| Homo sapiens ubiquinol-cytochrome c reductase, Rieske iron-sulfur polypeptide 1 (UQCRFS1), mRNA
NM_006004	>gi|83627704|ref|NM_006004.2| Homo sapiens ubiquinol-cytochrome c reductase hinge protein (UQCRH), mRNA
NM_006009	>gi|17986282|ref|NM_006009.2| Homo sapiens tubulin, alpha 1a (TUBA1A), mRNA
NM_006010	>gi|54873599|ref|NM_006010.2| Homo sapiens arginine-rich, mutated in early stage tumors (ARMET), mRNA
NM_006013	>gi|15718685|ref|NM_006013.2| Homo sapiens ribosomal protein L10 (RPL10), mRNA
NM_006032	>gi|12545386|ref|NM_006032.2| Homo sapiens copine VI (neuronal) (CPNE6), mRNA
NM_006039	>gi|110624773|ref|NM_006039.3| Homo sapiens mannose receptor, C type 2 (MRC2), mRNA
NM_006042	>gi|5174464|ref|NM_006042.1| Homo sapiens heparan sulfate (glucosamine) 3-O-sulfotransferase 3A1 (HS3ST3A1), mRNA
NM_006066	>gi|24497575|ref|NM_006066.2| Homo sapiens aldo-keto reductase family 1, member A1 (aldehyde reductase) (AKR1A1), transcript variant 1, mRNA
NM_006082	>gi|57013275|ref|NM_006082.2| Homo sapiens tubulin, alpha 1b (TUBA1B), mRNA
NM_006086	>gi|50592995|ref|NM_006086.2| Homo sapiens tubulin, beta 3 (TUBB3), mRNA
NM_006093	>gi|10092602|ref|NM_006093.2| Homo sapiens proteoglycan 3 (PRG3), mRNA
NM_006094	>gi|33188436|ref|NM_006094.3| Homo sapiens deleted in liver cancer 1 (DLC1), transcript variant 2, mRNA
NM_006098	>gi|83641897|ref|NM_006098.4| Homo sapiens guanine nucleotide binding protein (G protein), beta polypeptide 2-like 1 (GNB2L1), mRNA
NM_006101	>gi|5174456|ref|NM_006101.1| Homo sapiens NDC80 homolog, kinetochore complex component (S. cerevisiae) (NDC80), mRNA
NM_006118	>gi|66363692|ref|NM_006118.3| Homo sapiens HCLS1 associated protein X-1 (HAX1), transcript variant 1, mRNA
NM_006128	>gi|5902807|ref|NM_006128.1| Homo sapiens bone morphogenetic protein 1 (BMP1), transcript variant BMP1-2, mRNA
NM_006139	>gi|5453610|ref|NM_006139.1| Homo sapiens CD28 molecule (CD28), mRNA
NM_006142	>gi|45238846|ref|NM_006142.3| Homo sapiens stratifin (SFN), mRNA
NM_006145	>gi|5453689|ref|NM_006145.1| Homo sapiens DnaJ (Hsp40) homolog, subfamily B, member 1 (DNAJB1), mRNA
NM_006148	>gi|5453709|ref|NM_006148.1| Homo sapiens LIM and SH3 protein 1 (LASP1), mRNA
NM_006149	>gi|6006017|ref|NM_006149.2| Homo sapiens lectin, galactoside-binding, soluble, 4 (galectin 4) (LGALS4), mRNA
NM_006156	>gi|5453759|ref|NM_006156.1| Homo sapiens neural precursor cell expressed, developmentally down-regulated 8 (NEDD8), mRNA
NM_006164	>gi|20149575|ref|NM_006164.2| Homo sapiens nuclear factor (erythroid-derived 2)-like 2 (NFE2L2), mRNA
NM_006169	>gi|62953139|ref|NM_006169.2| Homo sapiens nicotinamide N-methyltransferase (NNMT), mRNA
NM_006201	>gi|53729342|ref|NM_006201.3| Homo sapiens PCTAIRE protein kinase 1 (PCTK1), transcript variant 1, mRNA
NM_006210	>gi|33354284|ref|NM_006210.1| Homo sapiens paternally expressed 3 (PEG3), mRNA
NM_006221	>gi|56676308|ref|NM_006221.2| Homo sapiens protein (peptidylprolyl cis/trans isomerase) NIMA-interacting 1 (PIN1), mRNA
NM_006230	>gi|5453923|ref|NM_006230.1| Homo sapiens polymerase (DNA directed), delta 2, regulatory subunit 50kDa (POLD2), mRNA
NM_006238	>gi|89886454|ref|NM_006238.3| Homo sapiens peroxisome proliferator-activated receptor delta (PPARD), mRNA
NM_006245	>gi|31083266|ref|NM_006245.2| Homo sapiens protein phosphatase 2, regulatory subunit B', delta isoform (PPP2R5D), transcript variant 1, mRNA
NM_006257	>gi|48255887|ref|NM_006257.2| Homo sapiens protein kinase C, theta (PRKCQ), mRNA
NM_006262	>gi|66932907|ref|NM_006262.3| Homo sapiens peripherin (PRPH), mRNA
NM_006268	>gi|21536317|ref|NM_006268.3| Homo sapiens D4, zinc and double PHD fingers family 2 (DPF2), mRNA
NM_006273	>gi|13435401|ref|NM_006273.2| Homo sapiens chemokine (C-C motif) ligand 7 (CCL7), mRNA
NM_006280	>gi|5454089|ref|NM_006280.1| Homo sapiens signal sequence receptor, delta (translocon-associated protein delta) (SSR4), mRNA
NM_006281	>gi|103471998|ref|NM_006281.2| Homo sapiens serine/threonine kinase 3 (STE20 homolog, yeast) (STK3), mRNA
NM_006283	>gi|5454099|ref|NM_006283.1| Homo sapiens transforming, acidic coiled-coil containing protein 1 (TACC1), mRNA
NM_006287	>gi|98991770|ref|NM_006287.4| Homo sapiens tissue factor pathway inhibitor (lipoprotein-associated coagulation inhibitor) (TFPI), transcript variant 1, mRNA
NM_006288	>gi|19923361|ref|NM_006288.2| Homo sapiens Thy-1 cell surface antigen (THY1), mRNA
NM_006289	>gi|16753232|ref|NM_006289.2| Homo sapiens talin 1 (TLN1), mRNA
NM_006295	>gi|94538367|ref|NM_006295.2| Homo sapiens valyl-tRNA synthetase (VARS), mRNA
NM_006306	>gi|30581134|ref|NM_006306.2| Homo sapiens structural maintenance of chromosomes 1A (SMC1A), mRNA
NM_006307	>gi|142375835|ref|NM_006307.3| Homo sapiens sushi-repeat-containing protein, X-linked (SRPX), mRNA
NM_006320	>gi|142373638|ref|NM_006320.2| Homo sapiens progesterone receptor membrane component 2 (PGRMC2), mRNA
NM_006325	>gi|6042206|ref|NM_006325.2| Homo sapiens RAN, member RAS oncogene family (RAN), mRNA
NM_006333	>gi|27894371|ref|NM_006333.2| Homo sapiens nuclear DNA-binding protein (C1D), transcript variant 1, mRNA
NM_006343	>gi|66932917|ref|NM_006343.2| Homo sapiens c-mer proto-oncogene tyrosine kinase (MERTK), mRNA
NM_006349	>gi|37594439|ref|NM_006349.2| Homo sapiens zinc finger, HIT type 1 (ZNHIT1), mRNA
NM_006351	>gi|33636718|ref|NM_006351.2| Homo sapiens translocase of inner mitochondrial membrane 44 homolog (yeast) (TIMM44), mRNA
NM_006352	>gi|45439300|ref|NM_006352.3| Homo sapiens zinc finger protein 238 (ZNF238), transcript variant 2, mRNA
NM_006354	>gi|19743892|ref|NM_006354.2| Homo sapiens transcriptional adaptor 3 (NGG1 homolog, yeast)-like (TADA3L), transcript variant 1, mRNA
NM_006356	>gi|51479150|ref|NM_006356.2| Homo sapiens ATP synthase, H+ transporting, mitochondrial F0 complex, subunit d (ATP5H), nuclear gene encoding mitochondrial protein, transcript variant 1, mRNA
NM_006362	>gi|125625327|ref|NM_006362.4| Homo sapiens nuclear RNA export factor 1 (NXF1), transcript variant 1, mRNA
NM_006368	>gi|38327637|ref|NM_006368.4| Homo sapiens cAMP responsive element binding protein 3 (CREB3), mRNA
NM_006371	>gi|53759127|ref|NM_006371.3| Homo sapiens cartilage associated protein (CRTAP), mRNA
NM_006372	>gi|23397426|ref|NM_006372.3| Homo sapiens synaptotagmin binding, cytoplasmic RNA interacting protein (SYNCRIP), mRNA
NM_006387	>gi|119226259|ref|NM_006387.5| Homo sapiens calcium homeostasis endoplasmic reticulum protein (CHERP), mRNA
NM_006388	>gi|36287048|ref|NM_006388.2| Homo sapiens HIV-1 Tat interacting protein, 60kDa (HTATIP), transcript variant 2, mRNA
NM_006389	>gi|13699861|ref|NM_006389.2| Homo sapiens hypoxia up-regulated 1 (HYOU1), mRNA
NM_006392	>gi|32483373|ref|NM_006392.2| Homo sapiens nucleolar protein 5A (56kDa with KKE/D repeat) (NOL5A), mRNA
NM_006400	>gi|34335254|ref|NM_006400.3| Homo sapiens dynactin 2 (p50) (DCTN2), mRNA
NM_006401	>gi|118766340|ref|NM_006401.2| Homo sapiens acidic (leucine-rich) nuclear phosphoprotein 32 family, member B (ANP32B), mRNA
NM_006404	>gi|34335271|ref|NM_006404.3| Homo sapiens protein C receptor, endothelial (EPCR) (PROCR), mRNA
NM_006408	>gi|20070225|ref|NM_006408.2| Homo sapiens anterior gradient homolog 2 (Xenopus laevis) (AGR2), mRNA
NM_006411	>gi|26787964|ref|NM_006411.2| Homo sapiens 1-acylglycerol-3-phosphate O-acyltransferase 1 (lysophosphatidic acid acyltransferase, alpha) (AGPAT1), transcript variant 1, mRNA
NM_006423	>gi|5453959|ref|NM_006423.1| Homo sapiens Rab acceptor 1 (prenylated) (RABAC1), mRNA
NM_006429	>gi|58331183|ref|NM_006429.2| Homo sapiens chaperonin containing TCP1, subunit 7 (eta) (CCT7), transcript variant 1, mRNA
NM_006435	>gi|10835237|ref|NM_006435.1| Homo sapiens interferon induced transmembrane protein 2 (1-8D) (IFITM2), mRNA
NM_006442	>gi|18426972|ref|NM_006442.2| Homo sapiens DR1-associated protein 1 (negative cofactor 2 alpha) (DRAP1), mRNA
NM_006445	>gi|91208425|ref|NM_006445.3| Homo sapiens PRP8 pre-mRNA processing factor 8 homolog (S. cerevisiae) (PRPF8), mRNA
NM_006455	>gi|39812427|ref|NM_006455.2| Homo sapiens synaptonemal complex protein SC65 (SC65), mRNA
NM_006460	>gi|70167225|ref|NM_006460.2| Homo sapiens hexamethylene bis-acetamide inducible 1 (HEXIM1), mRNA
NM_006472	>gi|142352859|ref|NM_006472.2| Homo sapiens thioredoxin interacting protein (TXNIP), mRNA
NM_006476	>gi|51479155|ref|NM_006476.4| Homo sapiens ATP synthase, H+ transporting, mitochondrial F0 complex, subunit G (ATP5L), nuclear gene encoding mitochondrial protein, mRNA
NM_006494	>gi|5729813|ref|NM_006494.1| Homo sapiens Ets2 repressor factor (ERF), mRNA
NM_006498	>gi|51173752|ref|NM_006498.2| Homo sapiens lectin, galactoside-binding, soluble, 2 (LGALS2), mRNA
NM_006500	>gi|71274106|ref|NM_006500.2| Homo sapiens melanoma cell adhesion molecule (MCAM), mRNA
NM_006510	>gi|115387097|ref|NM_006510.4| Homo sapiens tripartite motif-containing 27 (TRIM27), mRNA
NM_006513	>gi|16306547|ref|NM_006513.2| Homo sapiens seryl-tRNA synthetase (SARS), mRNA
NM_006516	>gi|5730050|ref|NM_006516.1| Homo sapiens solute carrier family 2 (facilitated glucose transporter), member 1 (SLC2A1), mRNA
NM_006517	>gi|62821799|ref|NM_006517.2| Homo sapiens solute carrier family 16, member 2 (monocarboxylic acid transporter 8) (SLC16A2), mRNA
NM_006521	>gi|21359903|ref|NM_006521.3| Homo sapiens transcription factor binding to IGHM enhancer 3 (TFE3), mRNA
NM_006533	>gi|144226243|ref|NM_006533.2| Homo sapiens melanoma inhibitory activity (MIA), mRNA
NM_006547	>gi|30795211|ref|NM_006547.2| Homo sapiens insulin-like growth factor 2 mRNA binding protein 3 (IGF2BP3), mRNA
NM_006557	>gi|19923364|ref|NM_006557.3| Homo sapiens doublesex and mab-3 related transcription factor 2 (DMRT2), transcript variant 1, mRNA
NM_006570	>gi|57863286|ref|NM_006570.4| Homo sapiens Ras-related GTP binding A (RRAGA), mRNA
NM_006590	>gi|56550050|ref|NM_006590.2| Homo sapiens ubiquitin specific peptidase 39 (USP39), mRNA
NM_006595	>gi|41393590|ref|NM_006595.2| Homo sapiens apoptosis inhibitor 5 (API5), mRNA
NM_006597	>gi|24234684|ref|NM_006597.3| Homo sapiens heat shock 70kDa protein 8 (HSPA8), transcript variant 1, mRNA
NM_006606	>gi|24119165|ref|NM_006606.2| Homo sapiens retinoblastoma binding protein 9 (RBBP9), mRNA
NM_006612	>gi|142386707|ref|NM_006612.4| Homo sapiens kinesin family member 1C (KIF1C), mRNA
NM_006615	>gi|54112395|ref|NM_006615.2| Homo sapiens calpain 9 (CAPN9), transcript variant 1, mRNA
NM_006622	>gi|93004080|ref|NM_006622.2| Homo sapiens polo-like kinase 2 (Drosophila) (PLK2), mRNA
NM_006623	>gi|23308576|ref|NM_006623.2| Homo sapiens phosphoglycerate dehydrogenase (PHGDH), mRNA
NM_006659	>gi|89363032|ref|NM_006659.2| Homo sapiens tubulin, gamma complex associated protein 2 (TUBGCP2), mRNA
NM_006666	>gi|5730022|ref|NM_006666.1| Homo sapiens RuvB-like 2 (E. coli) (RUVBL2), mRNA
NM_006688	>gi|34222385|ref|NM_006688.3| Homo sapiens complement component 1, q subcomponent-like 1 (C1QL1), mRNA
NM_006694	>gi|38455406|ref|NM_006694.2| Homo sapiens jumping translocation breakpoint (JTB), mRNA
NM_006703	>gi|37622350|ref|NM_006703.2| Homo sapiens nudix (nucleoside diphosphate linked moiety X)-type motif 3 (NUDT3), mRNA
NM_006707	>gi|37574625|ref|NM_006707.2| Homo sapiens butyrophilin-like 3 (BTNL3), transcript variant 2, mRNA
NM_006711	>gi|18379335|ref|NM_006711.2| Homo sapiens RNA binding protein S1, serine-rich domain (RNPS1), transcript variant 1, mRNA
NM_006725	>gi|51036597|ref|NM_006725.2| Homo sapiens CD6 molecule (CD6), mRNA
NM_006727	>gi|16306529|ref|NM_006727.2| Homo sapiens cadherin 10, type 2 (T2-cadherin) (CDH10), mRNA
NM_006733	>gi|41352696|ref|NM_006733.2| Homo sapiens centromere protein I (CENPI), mRNA
NM_006743	>gi|63054838|ref|NM_006743.3| Homo sapiens RNA binding motif (RNP1, RRM) protein 3 (RBM3), transcript variant 1, mRNA
NM_006744	>gi|55743121|ref|NM_006744.3| Homo sapiens retinol binding protein 4, plasma (RBP4), mRNA
NM_006755	>gi|5803186|ref|NM_006755.1| Homo sapiens transaldolase 1 (TALDO1), mRNA
NM_006763	>gi|28872718|ref|NM_006763.2| Homo sapiens BTG family, member 2 (BTG2), mRNA
NM_006782	>gi|62857884|ref|NM_006782.3| Homo sapiens zinc finger protein-like 1 (ZFPL1), mRNA
NM_006796	>gi|5802969|ref|NM_006796.1| Homo sapiens AFG3 ATPase family gene 3-like 2 (yeast) (AFG3L2), nuclear gene encoding mitochondrial protein, mRNA
NM_006801	>gi|32307173|ref|NM_006801.2| Homo sapiens KDEL (Lys-Asp-Glu-Leu) endoplasmic reticulum protein retention receptor 1 (KDELR1), mRNA
NM_006805	>gi|52426775|ref|NM_006805.3| Homo sapiens heterogeneous nuclear ribonucleoprotein A0 (HNRPA0), mRNA
NM_006807	>gi|34147635|ref|NM_006807.3| Homo sapiens chromobox homolog 1 (HP1 beta homolog Drosophila ) (CBX1), mRNA
NM_006808	>gi|14591932|ref|NM_006808.2| Homo sapiens Sec61 beta subunit (SEC61B), mRNA
NM_006815	>gi|118200338|ref|NM_006815.3| Homo sapiens transmembrane emp24 domain trafficking protein 2 (TMED2), mRNA
NM_006816	>gi|5803022|ref|NM_006816.1| Homo sapiens lectin, mannose-binding 2 (LMAN2), mRNA
NM_006817	>gi|77628146|ref|NM_006817.3| Homo sapiens endoplasmic reticulum protein 29 (ERP29), transcript variant 1, mRNA
NM_006826	>gi|21464103|ref|NM_006826.2| Homo sapiens tyrosine 3-monooxygenase/tryptophan 5-monooxygenase activation protein, theta polypeptide (YWHAQ), mRNA
NM_006829	>gi|47078273|ref|NM_006829.2| Homo sapiens chromosome 10 open reading frame 116 (C10orf116), mRNA
NM_006830	>gi|19923785|ref|NM_006830.2| Homo sapiens ubiquinol-cytochrome c reductase, 6.4kDa subunit (UQCR), mRNA
NM_006833	>gi|38027945|ref|NM_006833.4| Homo sapiens COP9 constitutive photomorphogenic homolog subunit 6 (Arabidopsis) (COPS6), mRNA
NM_006834	>gi|142356996|ref|NM_006834.3| Homo sapiens RAB32, member RAS oncogene family (RAB32), mRNA
NM_006835	>gi|17738314|ref|NM_006835.2| Homo sapiens cyclin I (CCNI), mRNA
NM_006843	>gi|33469957|ref|NM_006843.2| Homo sapiens serine dehydratase (SDS), mRNA
NM_006845	>gi|13699832|ref|NM_006845.2| Homo sapiens kinesin family member 2C (KIF2C), mRNA
NM_006850	>gi|31317247|ref|NM_006850.2| Homo sapiens interleukin 24 (IL24), transcript variant 1, mRNA
NM_006867	>gi|57164967|ref|NM_006867.2| Homo sapiens RNA binding protein with multiple splicing (RBPMS), transcript variant 4, mRNA
NM_006868	>gi|33589860|ref|NM_006868.2| Homo sapiens RAB31, member RAS oncogene family (RAB31), mRNA
NM_006870	>gi|58530846|ref|NM_006870.3| Homo sapiens destrin (actin depolymerizing factor) (DSTN), transcript variant 1, mRNA
NM_006874	>gi|42544175|ref|NM_006874.2| Homo sapiens E74-like factor 2 (ets domain transcription factor) (ELF2), transcript variant 2, mRNA
NM_006888	>gi|87196336|ref|NM_006888.3| Homo sapiens calmodulin 1 (phosphorylase kinase, delta) (CALM1), mRNA
NM_006892	>gi|28559059|ref|NM_006892.3| Homo sapiens DNA (cytosine-5-)-methyltransferase 3 beta (DNMT3B), transcript variant 1, mRNA
NM_006893	>gi|56699484|ref|NM_006893.2| Homo sapiens ligatin (LGTN), mRNA
NM_006899	>gi|28178820|ref|NM_006899.2| Homo sapiens isocitrate dehydrogenase 3 (NAD+) beta (IDH3B), nuclear gene encoding mitochondrial protein, transcript variant 1, mRNA
NM_006902	>gi|56699461|ref|NM_006902.3| Homo sapiens paired related homeobox 1 (PRRX1), transcript variant pmx-1a, mRNA
NM_006904	>gi|31340617|ref|NM_006904.6| Homo sapiens protein kinase, DNA-activated, catalytic polypeptide (PRKDC), transcript variant 1, mRNA
NM_006908	>gi|38505163|ref|NM_006908.3| Homo sapiens ras-related C3 botulinum toxin substrate 1 (rho family, small GTP binding protein Rac1) (RAC1), transcript variant Rac1, mRNA
NM_006917	>gi|58331205|ref|NM_006917.3| Homo sapiens retinoid X receptor, gamma (RXRG), transcript variant 1, mRNA
NM_006936	>gi|48928057|ref|NM_006936.2| Homo sapiens SMT3 suppressor of mif two 3 homolog 3 (S. cerevisiae) (SUMO3), mRNA
NM_006937	>gi|54792068|ref|NM_006937.3| Homo sapiens SMT3 suppressor of mif two 3 homolog 2 (S. cerevisiae) (SUMO2), transcript variant 1, mRNA
NM_006943	>gi|21264338|ref|NM_006943.2| Homo sapiens SRY (sex determining region Y)-box 12 (SOX12), mRNA
NM_007008	>gi|47519538|ref|NM_007008.2| Homo sapiens reticulon 4 (RTN4), transcript variant 3, mRNA
NM_007019	>gi|32967292|ref|NM_007019.2| Homo sapiens ubiquitin-conjugating enzyme E2C (UBE2C), transcript variant 1, mRNA
NM_007036	>gi|88758588|ref|NM_007036.3| Homo sapiens endothelial cell-specific molecule 1 (ESM1), mRNA
NM_007067	>gi|34222309|ref|NM_007067.3| Homo sapiens MYST histone acetyltransferase 2 (MYST2), mRNA
NM_007085	>gi|34304366|ref|NM_007085.3| Homo sapiens follistatin-like 1 (FSTL1), mRNA
NM_007097	>gi|32483394|ref|NM_007097.2| Homo sapiens clathrin, light chain (Lcb) (CLTB), transcript variant 2, mRNA
NM_007100	>gi|51479154|ref|NM_007100.2| Homo sapiens ATP synthase, H+ transporting, mitochondrial F0 complex, subunit E (ATP5I), nuclear gene encoding mitochondrial protein, mRNA
NM_007103	>gi|20149567|ref|NM_007103.2| Homo sapiens NADH dehydrogenase (ubiquinone) flavoprotein 1, 51kDa (NDUFV1), mRNA
NM_007104	>gi|72407914|ref|NM_007104.4| Homo sapiens ribosomal protein L10a (RPL10A), mRNA
NM_007108	>gi|46276891|ref|NM_007108.2| Homo sapiens transcription elongation factor B (SIII), polypeptide 2 (18kDa, elongin B) (TCEB2), transcript variant 1, mRNA
NM_007112	>gi|40317629|ref|NM_007112.3| Homo sapiens thrombospondin 3 (THBS3), mRNA
NM_007115	>gi|26051242|ref|NM_007115.2| Homo sapiens tumor necrosis factor, alpha-induced protein 6 (TNFAIP6), mRNA
NM_007118	>gi|45439358|ref|NM_007118.2| Homo sapiens triple functional domain (PTPRF interacting) (TRIO), mRNA
NM_007144	>gi|37595566|ref|NM_007144.2| Homo sapiens polycomb group ring finger 2 (PCGF2), mRNA
NM_007166	>gi|56788365|ref|NM_007166.2| Homo sapiens phosphatidylinositol binding clathrin assembly protein (PICALM), transcript variant 1, mRNA
NM_007182	>gi|25777678|ref|NM_007182.4| Homo sapiens Ras association (RalGDS/AF-6) domain family 1 (RASSF1), transcript variant A, mRNA
NM_007190	>gi|30410711|ref|NM_007190.2| Homo sapiens SEC23 interacting protein (SEC23IP), mRNA
NM_007193	>gi|48762936|ref|NM_007193.3| Homo sapiens annexin A10 (ANXA10), mRNA
NM_007209	>gi|78190471|ref|NM_007209.3| Homo sapiens ribosomal protein L35 (RPL35), mRNA
NM_007217	>gi|22538790|ref|NM_007217.3| Homo sapiens programmed cell death 10 (PDCD10), transcript variant 1, mRNA
NM_007241	>gi|21361379|ref|NM_007241.2| Homo sapiens SNF8, ESCRT-II complex subunit, homolog (S. cerevisiae) (SNF8), mRNA
NM_007245	>gi|27262646|ref|NM_007245.2| Homo sapiens ataxin 2-like (ATXN2L), transcript variant A, mRNA
NM_007260	>gi|20302149|ref|NM_007260.2| Homo sapiens lysophospholipase II (LYPLA2), mRNA
NM_007262	>gi|34222306|ref|NM_007262.3| Homo sapiens Parkinson disease (autosomal recessive, early onset) 7 (PARK7), mRNA
NM_007263	>gi|40805821|ref|NM_007263.3| Homo sapiens coatomer protein complex, subunit epsilon (COPE), transcript variant 1, mRNA
NM_007273	>gi|31543548|ref|NM_007273.3| Homo sapiens prohibitin 2 (PHB2), mRNA
NM_007278	>gi|6005763|ref|NM_007278.1| Homo sapiens GABA(A) receptor-associated protein (GABARAP), mRNA
NM_007285	>gi|27374999|ref|NM_007285.6| Homo sapiens GABA(A) receptor-associated protein-like 2 (GABARAPL2), mRNA
NM_007286	>gi|40353726|ref|NM_007286.3| Homo sapiens synaptopodin (SYNPO), mRNA
NM_007305	>gi|63252883|ref|NM_007305.2| Homo sapiens breast cancer 1, early onset (BRCA1), transcript variant BRCA1-delta9-10-11b, mRNA
NM_007312	>gi|24497560|ref|NM_007312.3| Homo sapiens hyaluronoglucosaminidase 1 (HYAL1), transcript variant 1, mRNA
NM_007355	>gi|20149593|ref|NM_007355.2| Homo sapiens heat shock protein 90kDa alpha (cytosolic), class B member 1 (HSP90AB1), mRNA
NM_007359	>gi|102468569|ref|NM_007359.4| Homo sapiens cancer susceptibility candidate 3 (CASC3), mRNA
NM_007361	>gi|144953894|ref|NM_007361.3| Homo sapiens nidogen 2 (osteonidogen) (NID2), mRNA
NM_007363	>gi|34932413|ref|NM_007363.3| Homo sapiens non-POU domain containing, octamer-binding (NONO), mRNA
NM_007364	>gi|56676386|ref|NM_007364.2| Homo sapiens transmembrane emp24 protein transport domain containing 3 (TMED3), mRNA
NM_007369	>gi|142350739|ref|NM_007369.2| Homo sapiens G protein-coupled receptor 161 (GPR161), transcript variant 1, mRNA
NM_007370	>gi|31795541|ref|NM_007370.3| Homo sapiens replication factor C (activator 1) 5, 36.5kDa (RFC5), transcript variant 1, mRNA
NM_012067	>gi|41152113|ref|NM_012067.2| Homo sapiens aldo-keto reductase family 7, member A3 (aflatoxin aldehyde reductase) (AKR7A3), mRNA
NM_012073	>gi|58331232|ref|NM_012073.3| Homo sapiens chaperonin containing TCP1, subunit 5 (epsilon) (CCT5), mRNA
NM_012090	>gi|33188444|ref|NM_012090.3| Homo sapiens microtubule-actin crosslinking factor 1 (MACF1), transcript variant 1, mRNA
NM_012099	>gi|6912245|ref|NM_012099.1| Homo sapiens CD3e molecule, epsilon associated protein (CD3EAP), mRNA
NM_012100	>gi|6912247|ref|NM_012100.1| Homo sapiens aspartyl aminopeptidase (DNPEP), mRNA
NM_012102	>gi|112382215|ref|NM_012102.3| Homo sapiens arginine-glutamic acid dipeptide (RE) repeats (RERE), transcript variant 1, mRNA
NM_012104	>gi|46255011|ref|NM_012104.3| Homo sapiens beta-site APP-cleaving enzyme 1 (BACE1), transcript variant a, mRNA
NM_012106	>gi|42794776|ref|NM_012106.3| Homo sapiens ADP-ribosylation factor-like 2 binding protein (ARL2BP), mRNA
NM_012111	>gi|6912279|ref|NM_012111.1| Homo sapiens AHA1, activator of heat shock 90kDa protein ATPase homolog 1 (yeast) (AHSA1), mRNA
NM_012112	>gi|40354199|ref|NM_012112.4| Homo sapiens TPX2, microtubule-associated, homolog (Xenopus laevis) (TPX2), mRNA
NM_012126	>gi|6912305|ref|NM_012126.1| Homo sapiens carbohydrate (N-acetylglucosamine 6-O) sulfotransferase 5 (CHST5), transcript variant 1, mRNA
NM_012127	>gi|42544178|ref|NM_012127.2| Homo sapiens CDKN1A interacting zinc finger protein 1 (CIZ1), mRNA
NM_012134	>gi|112380629|ref|NM_012134.2| Homo sapiens leiomodin 1 (smooth muscle) (LMOD1), mRNA
NM_012138	>gi|76159274|ref|NM_012138.3| Homo sapiens apoptosis antagonizing transcription factor (AATF), mRNA
NM_012145	>gi|42544173|ref|NM_012145.2| Homo sapiens deoxythymidylate kinase (thymidylate kinase) (DTYMK), mRNA
NM_012154	>gi|29171733|ref|NM_012154.2| Homo sapiens eukaryotic translation initiation factor 2C, 2 (EIF2C2), mRNA
NM_012179	>gi|74229026|ref|NM_012179.3| Homo sapiens F-box protein 7 (FBXO7), transcript variant 1, mRNA
NM_012181	>gi|52630439|ref|NM_012181.3| Homo sapiens FK506 binding protein 8, 38kDa (FKBP8), mRNA
NM_012213	>gi|110349749|ref|NM_012213.2| Homo sapiens malonyl-CoA decarboxylase (MLYCD), nuclear gene encoding mitochondrial protein, mRNA
NM_012223	>gi|44889480|ref|NM_012223.2| Homo sapiens myosin IB (MYO1B), mRNA
NM_012227	>gi|6912587|ref|NM_012227.1| Homo sapiens GTP binding protein 6 (putative) (GTPBP6), mRNA
NM_012248	>gi|24797146|ref|NM_012248.2| Homo sapiens selenophosphate synthetase 2 (SEPHS2), mRNA
NM_012262	>gi|12545388|ref|NM_012262.2| Homo sapiens heparan sulfate 2-O-sulfotransferase 1 (HS2ST1), mRNA
NM_012293	>gi|109150415|ref|NM_012293.1| Homo sapiens peroxidasin homolog (Drosophila) (PXDN), mRNA
NM_012328	>gi|9558754|ref|NM_012328.1| Homo sapiens DnaJ (Hsp40) homolog, subfamily B, member 9 (DNAJB9), mRNA
NM_012331	>gi|13259538|ref|NM_012331.2| Homo sapiens methionine sulfoxide reductase A (MSRA), mRNA
NM_012333	>gi|57242776|ref|NM_012333.3| Homo sapiens c-myc binding protein (MYCBP), mRNA
NM_012334	>gi|11037056|ref|NM_012334.1| Homo sapiens myosin X (MYO10), mRNA
NM_012401	>gi|149363635|ref|NM_012401.2| Homo sapiens plexin B2 (PLXNB2), mRNA
NM_012407	>gi|88758601|ref|NM_012407.3| Homo sapiens protein interacting with PRKCA 1 (PICK1), transcript variant 1, mRNA
NM_012412	>gi|41406065|ref|NM_012412.3| Homo sapiens H2A histone family, member V (H2AFV), transcript variant 1, mRNA
NM_012419	>gi|56790938|ref|NM_012419.4| Homo sapiens regulator of G-protein signalling 17 (RGS17), mRNA
NM_012423	>gi|14591905|ref|NM_012423.2| Homo sapiens ribosomal protein L13a (RPL13A), mRNA
NM_012427	>gi|117306170|ref|NM_012427.4| Homo sapiens kallikrein-related peptidase 5 (KLK5), transcript variant 1, mRNA
NM_012445	>gi|6912681|ref|NM_012445.1| Homo sapiens spondin 2, extracellular matrix protein (SPON2), mRNA
NM_012461	>gi|6912715|ref|NM_012461.1| Homo sapiens TERF1 (TRF1)-interacting nuclear factor 2 (TINF2), mRNA
NM_012482	>gi|40255235|ref|NM_012482.3| Homo sapiens zinc finger protein 281 (ZNF281), mRNA
NM_012484	>gi|7108348|ref|NM_012484.1| Homo sapiens hyaluronan-mediated motility receptor (RHAMM) (HMMR), transcript variant 1, mRNA
NM_013230	>gi|73623396|ref|NM_013230.2| Homo sapiens CD24 molecule (CD24), mRNA
NM_013232	>gi|115430206|ref|NM_013232.3| Homo sapiens programmed cell death 6 (PDCD6), mRNA
NM_013233	>gi|115430251|ref|NM_013233.2| Homo sapiens serine threonine kinase 39 (STE20/SPS1 homolog, yeast) (STK39), mRNA
NM_013234	>gi|83656777|ref|NM_013234.2| Homo sapiens eukaryotic translation initiation factor 3, subunit 12 (EIF3S12), mRNA
NM_013272	>gi|7706713|ref|NM_013272.2| Homo sapiens solute carrier organic anion transporter family, member 3A1 (SLCO3A1), mRNA
NM_013275	>gi|56676396|ref|NM_013275.4| Homo sapiens ankyrin repeat domain 11 (ANKRD11), mRNA
NM_013282	>gi|115430232|ref|NM_013282.3| Homo sapiens ubiquitin-like, containing PHD and RING finger domains, 1 (UHRF1), transcript variant 2, mRNA
NM_013310	>gi|47524183|ref|NM_013310.3| Homo sapiens chromosome 2 open reading frame 27 (C2orf27), mRNA
NM_013318	>gi|149192854|ref|NM_013318.3| Homo sapiens KIAA0515 (KIAA0515), mRNA
NM_013322	>gi|23111022|ref|NM_013322.2| Homo sapiens sorting nexin 10 (SNX10), mRNA
NM_013336	>gi|60218911|ref|NM_013336.3| Homo sapiens Sec61 alpha 1 subunit (S. cerevisiae) (SEC61A1), mRNA
NM_013380	>gi|138175820|ref|NM_013380.3| Homo sapiens zinc finger protein 228 (ZNF228), transcript variant 2, mRNA
NM_013402	>gi|14141179|ref|NM_013402.3| Homo sapiens fatty acid desaturase 1 (FADS1), mRNA
NM_013407	>gi|7108339|ref|NM_013407.1| Homo sapiens deoxyhypusine synthase (DHPS), transcript variant 3, mRNA
NM_013438	>gi|44955932|ref|NM_013438.3| Homo sapiens ubiquilin 1 (UBQLN1), transcript variant 1, mRNA
NM_013451	>gi|19718757|ref|NM_013451.2| Homo sapiens fer-1-like 3, myoferlin (C. elegans) (FER1L3), transcript variant 1, mRNA
NM_013962	>gi|116006966|ref|NM_013962.2| Homo sapiens neuregulin 1 (NRG1), transcript variant GGF2, mRNA
NM_013993	>gi|83977449|ref|NM_013993.2| Homo sapiens discoidin domain receptor family, member 1 (DDR1), transcript variant 1, mRNA
NM_014033	>gi|89145416|ref|NM_014033.3| Homo sapiens methyltransferase like 7A (METTL7A), mRNA
NM_014096	>gi|46410928|ref|NM_014096.2| Homo sapiens solute carrier family 43, member 3 (SLC43A3), mRNA
NM_014109	>gi|24497617|ref|NM_014109.2| Homo sapiens ATPase family, AAA domain containing 2 (ATAD2), mRNA
NM_014225	>gi|32455242|ref|NM_014225.3| Homo sapiens protein phosphatase 2 (formerly 2A), regulatory subunit A , alpha isoform (PPP2R1A), mRNA
NM_014228	>gi|134304855|ref|NM_014228.3| Homo sapiens solute carrier family 6 (neurotransmitter transporter, L-proline), member 7 (SLC6A7), mRNA
NM_014231	>gi|40549444|ref|NM_014231.3| Homo sapiens vesicle-associated membrane protein 1 (synaptobrevin 1) (VAMP1), transcript variant 1, mRNA
NM_014255	>gi|142370241|ref|NM_014255.4| Homo sapiens transmembrane protein 4 (TMEM4), mRNA
NM_014281	>gi|17978510|ref|NM_014281.3| Homo sapiens fuse-binding protein-interacting repressor (SIAHBP1), transcript variant 2, mRNA
NM_014302	>gi|60279263|ref|NM_014302.3| Homo sapiens Sec61 gamma subunit (SEC61G), transcript variant 1, mRNA
NM_014303	>gi|22091458|ref|NM_014303.2| Homo sapiens pescadillo homolog 1, containing BRCT domain (zebrafish) (PES1), mRNA
NM_014312	>gi|34147668|ref|NM_014312.3| Homo sapiens V-set and immunoglobulin domain containing 2 (VSIG2), mRNA
NM_014313	>gi|20357549|ref|NM_014313.2| Homo sapiens transmembrane protein 50A (TMEM50A), mRNA
NM_014321	>gi|32454755|ref|NM_014321.2| Homo sapiens origin recognition complex, subunit 6 like (yeast) (ORC6L), mRNA
NM_014325	>gi|27477119|ref|NM_014325.2| Homo sapiens coronin, actin binding protein, 1C (CORO1C), mRNA
NM_014326	>gi|71774012|ref|NM_014326.3| Homo sapiens death-associated protein kinase 2 (DAPK2), mRNA
NM_014344	>gi|18765710|ref|NM_014344.2| Homo sapiens four jointed box 1 (Drosophila) (FJX1), mRNA
NM_014350	>gi|117676364|ref|NM_014350.2| Homo sapiens tumor necrosis factor, alpha-induced protein 8 (TNFAIP8), transcript variant 1, mRNA
NM_014362	>gi|37594470|ref|NM_014362.2| Homo sapiens 3-hydroxyisobutyryl-Coenzyme A hydrolase (HIBCH), transcript variant 1, mRNA
NM_014388	>gi|75677334|ref|NM_014388.5| Homo sapiens chromosome 1 open reading frame 107 (C1orf107), mRNA
NM_014390	>gi|77404396|ref|NM_014390.2| Homo sapiens staphylococcal nuclease and tudor domain containing 1 (SND1), mRNA
NM_014402	>gi|98986462|ref|NM_014402.4| Homo sapiens ubiquinol-cytochrome c reductase, complex III subunit VII, 9.5kDa (UQCRQ), nuclear gene encoding mitochondrial protein, mRNA
NM_014420	>gi|66346690|ref|NM_014420.2| Homo sapiens dickkopf homolog 4 (Xenopus laevis) (DKK4), mRNA
NM_014448	>gi|15011976|ref|NM_014448.2| Homo sapiens Rho guanine exchange factor (GEF) 16 (ARHGEF16), mRNA
NM_014453	>gi|38372936|ref|NM_014453.2| Homo sapiens chromatin modifying protein 2A (CHMP2A), transcript variant 1, mRNA
NM_014456	>gi|34304340|ref|NM_014456.3| Homo sapiens programmed cell death 4 (neoplastic transformation inhibitor) (PDCD4), transcript variant 1, mRNA
NM_014465	>gi|29550927|ref|NM_014465.2| Homo sapiens sulfotransferase family, cytosolic, 1B, member 1 (SULT1B1), mRNA
NM_014467	>gi|124517647|ref|NM_014467.2| Homo sapiens sushi-repeat-containing protein, X-linked 2 (SRPX2), mRNA
NM_014471	>gi|7657452|ref|NM_014471.1| Homo sapiens serine peptidase inhibitor, Kazal type 4 (SPINK4), mRNA
NM_014503	>gi|120587022|ref|NM_014503.2| Homo sapiens UTP20, small subunit (SSU) processome component, homolog (yeast) (UTP20), mRNA
NM_014508	>gi|22907038|ref|NM_014508.2| Homo sapiens apolipoprotein B mRNA editing enzyme, catalytic polypeptide-like 3C (APOBEC3C), mRNA
NM_014520	>gi|142351641|ref|NM_014520.2| Homo sapiens MYB binding protein (P160) 1a (MYBBP1A), mRNA
NM_014599	>gi|29171703|ref|NM_014599.4| Homo sapiens melanoma antigen family D, 2 (MAGED2), transcript variant 1, mRNA
NM_014604	>gi|62339397|ref|NM_014604.2| Homo sapiens Tax1 (human T-cell leukemia virus type I) binding protein 3 (TAX1BP3), mRNA
NM_014606	>gi|7657151|ref|NM_014606.1| Homo sapiens hect domain and RLD 3 (HERC3), mRNA
NM_014610	>gi|38371757|ref|NM_014610.3| Homo sapiens glucosidase, alpha; neutral AB (GANAB), transcript variant 1, mRNA
NM_014621	>gi|23397671|ref|NM_014621.2| Homo sapiens homeobox D4 (HOXD4), mRNA
NM_014623	>gi|50726966|ref|NM_014623.2| Homo sapiens male-enhanced antigen 1 (MEA1), mRNA
NM_014630	>gi|108860696|ref|NM_014630.2| Homo sapiens zinc finger protein 592 (ZNF592), mRNA
NM_014641	>gi|132626687|ref|NM_014641.2| Homo sapiens mediator of DNA damage checkpoint 1 (MDC1), mRNA
NM_014654	>gi|57222246|ref|NM_014654.2| Homo sapiens syndecan 3 (SDC3), mRNA
NM_014657	>gi|24307960|ref|NM_014657.1| Homo sapiens KIAA0406 (KIAA0406), mRNA
NM_014685	>gi|58530855|ref|NM_014685.2| Homo sapiens homocysteine-inducible, endoplasmic reticulum stress-inducible, ubiquitin-like domain member 1 (HERPUD1), transcript variant 1, mRNA
NM_014694	>gi|41281449|ref|NM_014694.2| Homo sapiens ADAMTS-like 2 (ADAMTSL2), mRNA
NM_014696	>gi|112821687|ref|NM_014696.3| Homo sapiens G protein regulated inducer of neurite outgrowth 2 (GPRIN2), mRNA
NM_014706	>gi|119393885|ref|NM_014706.3| Homo sapiens squamous cell carcinoma antigen recognized by T cells 3 (SART3), mRNA
NM_014724	>gi|44917602|ref|NM_014724.2| Homo sapiens zinc finger protein 96 (ZNF96), mRNA
NM_014730	>gi|44662824|ref|NM_014730.2| Homo sapiens KIAA0152 (KIAA0152), mRNA
NM_014754	>gi|7662646|ref|NM_014754.1| Homo sapiens phosphatidylserine synthase 1 (PTDSS1), mRNA
NM_014761	>gi|41281488|ref|NM_014761.2| Homo sapiens KIAA0174 (KIAA0174), mRNA
NM_014764	>gi|41281480|ref|NM_014764.2| Homo sapiens DAZ associated protein 2 (DAZAP2), mRNA
NM_014774	>gi|7662159|ref|NM_014774.1| Homo sapiens KIAA0494 (KIAA0494), mRNA
NM_014792	>gi|20302136|ref|NM_014792.2| Homo sapiens KIAA0125 (KIAA0125), mRNA
NM_014833	>gi|7662205|ref|NM_014833.1| Homo sapiens KIAA0618 gene product (KIAA0618), mRNA
NM_014840	>gi|48374438|ref|NM_014840.2| Homo sapiens NUAK family, SNF1-like kinase, 1 (NUAK1), mRNA
NM_014874	>gi|41350328|ref|NM_014874.2| Homo sapiens mitofusin 2 (MFN2), nuclear gene encoding mitochondrial protein, mRNA
NM_014875	>gi|7661877|ref|NM_014875.1| Homo sapiens kinesin family member 14 (KIF14), mRNA
NM_014883	>gi|56119109|ref|NM_014883.2| Homo sapiens family with sequence similarity 13, member A1 (FAM13A1), transcript variant 1, mRNA
NM_014891	>gi|51242950|ref|NM_014891.5| Homo sapiens PDGFA associated protein 1 (PDAP1), mRNA
NM_014901	>gi|42718018|ref|NM_014901.4| Homo sapiens ring finger protein 44 (RNF44), mRNA
NM_014909	>gi|141802461|ref|NM_014909.3| Homo sapiens vasohibin 1 (VASH1), mRNA
NM_014916	>gi|38016936|ref|NM_014916.2| Homo sapiens lemur tyrosine kinase 2 (LMTK2), mRNA
NM_014941	>gi|7662339|ref|NM_014941.1| Homo sapiens MORC family CW-type zinc finger 2 (MORC2), mRNA
NM_014944	>gi|57242754|ref|NM_014944.3| Homo sapiens calsyntenin 1 (CLSTN1), transcript variant 2, mRNA
NM_014972	>gi|14149656|ref|NM_014972.1| Homo sapiens transcription factor 25 (basic helix-loop-helix) (TCF25), mRNA
NM_015024	>gi|142351681|ref|NM_015024.3| Homo sapiens exportin 7 (XPO7), mRNA
NM_015153	>gi|141801721|ref|NM_015153.2| Homo sapiens PHD finger protein 3 (PHF3), mRNA
NM_015170	>gi|29789063|ref|NM_015170.1| Homo sapiens sulfatase 1 (SULF1), mRNA
NM_015173	>gi|50658060|ref|NM_015173.2| Homo sapiens TBC1 (tre-2/USP6, BUB2, cdc16) domain family, member 1 (TBC1D1), mRNA
NM_015185	>gi|7662107|ref|NM_015185.1| Homo sapiens Cdc42 guanine nucleotide exchange factor (GEF) 9 (ARHGEF9), mRNA
NM_015189	>gi|149363655|ref|NM_015189.1| Homo sapiens exocyst complex component 6B (EXOC6B), mRNA
NM_015205	>gi|57863264|ref|NM_015205.1| Homo sapiens ATPase, Class VI, type 11A (ATP11A), transcript variant 1, mRNA
NM_015215	>gi|54112400|ref|NM_015215.1| Homo sapiens calmodulin binding transcription activator 1 (CAMTA1), mRNA
NM_015239	>gi|7662451|ref|NM_015239.1| Homo sapiens ATP/GTP binding protein 1 (AGTPBP1), mRNA
NM_015257	>gi|58037092|ref|NM_015257.1| Homo sapiens KIAA0286 protein (KIAA0286), mRNA
NM_015292	>gi|14149679|ref|NM_015292.1| Homo sapiens family with sequence similarity 62 (C2 domain containing), member A (FAM62A), mRNA
NM_015318	>gi|41327768|ref|NM_015318.2| Homo sapiens rho/rac guanine nucleotide exchange factor (GEF) 18 (ARHGEF18), mRNA
NM_015343	>gi|34222318|ref|NM_015343.3| Homo sapiens dullard homolog (Xenopus laevis) (DULLARD), mRNA
NM_015355	>gi|15149469|ref|NM_015355.1| Homo sapiens suppressor of zeste 12 homolog (Drosophila) (SUZ12), mRNA
NM_015380	>gi|34222323|ref|NM_015380.3| Homo sapiens sorting and assembly machinery component 50 homolog (S. cerevisiae) (SAMM50), mRNA
NM_015392	>gi|20149616|ref|NM_015392.2| Homo sapiens neural proliferation, differentiation and control, 1 (NPDC1), mRNA
NM_015399	>gi|68348700|ref|NM_015399.3| Homo sapiens breast cancer metastasis suppressor 1 (BRMS1), transcript variant 1, mRNA
NM_015401	>gi|13259521|ref|NM_015401.1| Homo sapiens histone deacetylase 7A (HDAC7A), transcript variant 1, mRNA
NM_015440	>gi|40018634|ref|NM_015440.3| Homo sapiens methylenetetrahydrofolate dehydrogenase (NADP+ dependent) 1-like (MTHFD1L), mRNA
NM_015444	>gi|116805333|ref|NM_015444.2| Homo sapiens transmembrane protein 158 (TMEM158), mRNA
NM_015456	>gi|20070259|ref|NM_015456.2| Homo sapiens cofactor of BRCA1 (COBRA1), mRNA
NM_015464	>gi|100913216|ref|NM_015464.2| Homo sapiens sclerostin domain containing 1 (SOSTDC1), mRNA
NM_015472	>gi|34147583|ref|NM_015472.3| Homo sapiens WW domain containing transcription regulator 1 (WWTR1), mRNA
NM_015530	>gi|29826293|ref|NM_015530.3| Homo sapiens golgi reassembly stacking protein 2, 55kDa (GORASP2), mRNA
NM_015547	>gi|25777708|ref|NM_015547.2| Homo sapiens acyl-CoA thioesterase 11 (ACOT11), transcript variant 1, mRNA
NM_015562	>gi|149944495|ref|NM_015562.1| Homo sapiens UBX domain protein 7 (UBXN7), mRNA
NM_015565	>gi|31657110|ref|NM_015565.1| Homo sapiens zinc finger protein 294 (ZNF294), mRNA
NM_015577	>gi|13470085|ref|NM_015577.1| Homo sapiens retinoic acid induced 14 (RAI14), mRNA
NM_015645	>gi|49472831|ref|NM_015645.2| Homo sapiens C1q and tumor necrosis factor related protein 5 (C1QTNF5), mRNA
NM_015646	>gi|58219793|ref|NM_015646.4| Homo sapiens RAP1B, member of RAS oncogene family (RAP1B), transcript variant 1, mRNA
NM_015651	>gi|58331160|ref|NM_015651.1| Homo sapiens PHD finger protein 19 (PHF19), transcript variant 1, mRNA
NM_015680	>gi|34147606|ref|NM_015680.3| Homo sapiens chromosome 2 open reading frame 24 (C2orf24), mRNA
NM_015719	>gi|110735434|ref|NM_015719.3| Homo sapiens collagen, type V, alpha 3 (COL5A3), mRNA
NM_015852	>gi|134152706|ref|NM_015852.3| Homo sapiens zinc finger protein 117 (ZNF117), mRNA
NM_015873	>gi|94721267|ref|NM_015873.3| Homo sapiens villin-like (VILL), mRNA
NM_015897	>gi|24850132|ref|NM_015897.2| Homo sapiens protein inhibitor of activated STAT, 4 (PIAS4), mRNA
NM_015955	>gi|20127543|ref|NM_015955.2| Homo sapiens mediator of cell motility 1 (MEMO1), mRNA
NM_015956	>gi|22547135|ref|NM_015956.2| Homo sapiens mitochondrial ribosomal protein L4 (MRPL4), nuclear gene encoding mitochondrial protein, transcript variant 1, mRNA
NM_015974	>gi|115430218|ref|NM_015974.2| Homo sapiens crystallin, lambda 1 (CRYL1), mRNA
NM_015993	>gi|7705754|ref|NM_015993.1| Homo sapiens plasma membrane proteolipid (plasmolipin) (PLLP), mRNA
NM_016001	>gi|118344455|ref|NM_016001.2| Homo sapiens UTP18, small subunit (SSU) processome component, homolog (yeast) (UTP18), mRNA
NM_016004	>gi|56676378|ref|NM_016004.2| Homo sapiens intraflagellar transport 52 homolog (Chlamydomonas) (IFT52), mRNA
NM_016059	>gi|22035675|ref|NM_016059.3| Homo sapiens peptidylprolyl isomerase (cyclophilin)-like 1 (PPIL1), mRNA
NM_016080	>gi|34850073|ref|NM_016080.2| Homo sapiens glyoxalase domain containing 4 (GLOD4), mRNA
NM_016097	>gi|110227862|ref|NM_016097.3| Homo sapiens immediate early response 3 interacting protein 1 (IER3IP1), mRNA
NM_016098	>gi|7706368|ref|NM_016098.1| Homo sapiens brain protein 44-like (BRP44L), mRNA
NM_016162	>gi|38201669|ref|NM_016162.2| Homo sapiens inhibitor of growth family, member 4 (ING4), mRNA
NM_016235	>gi|7706450|ref|NM_016235.1| Homo sapiens G protein-coupled receptor, family C, group 5, member B (GPRC5B), mRNA
NM_016237	>gi|34147585|ref|NM_016237.3| Homo sapiens anaphase promoting complex subunit 5 (ANAPC5), mRNA
NM_016267	>gi|31543932|ref|NM_016267.2| Homo sapiens vestigial like 1 (Drosophila) (VGLL1), mRNA
NM_016269	>gi|19923451|ref|NM_016269.2| Homo sapiens lymphoid enhancer-binding factor 1 (LEF1), mRNA
NM_016270	>gi|49574523|ref|NM_016270.2| Homo sapiens Kruppel-like factor 2 (lung) (KLF2), mRNA
NM_016276	>gi|25168259|ref|NM_016276.3| Homo sapiens serum/glucocorticoid regulated kinase 2 (SGK2), transcript variant 2, mRNA
NM_016277	>gi|34485713|ref|NM_016277.3| Homo sapiens RAB23, member RAS oncogene family (RAB23), transcript variant 1, mRNA
NM_016292	>gi|7706484|ref|NM_016292.1| Homo sapiens TNF receptor-associated protein 1 (TRAP1), mRNA
NM_016308	>gi|7706496|ref|NM_016308.1| Homo sapiens cytidylate kinase (CMPK), mRNA
NM_016343	>gi|55770833|ref|NM_016343.3| Homo sapiens centromere protein F, 350/400ka (mitosin) (CENPF), mRNA
NM_016357	>gi|54792736|ref|NM_016357.3| Homo sapiens LIM domain and actin binding 1 (LIMA1), mRNA
NM_016362	>gi|49574538|ref|NM_016362.2| Homo sapiens ghrelin/obestatin preprohormone (GHRL), mRNA
NM_016391	>gi|20127554|ref|NM_016391.2| Homo sapiens hypothetical protein HSPC111 (HSPC111), mRNA
NM_016445	>gi|7706642|ref|NM_016445.1| Homo sapiens pleckstrin 2 (PLEK2), mRNA
NM_016448	>gi|7705575|ref|NM_016448.1| Homo sapiens denticleless homolog (Drosophila) (DTL), mRNA
NM_016457	>gi|120659783|ref|NM_016457.4| Homo sapiens protein kinase D2 (PRKD2), transcript variant 1, mRNA
NM_016489	>gi|70608210|ref|NM_016489.11| Homo sapiens 5'-nucleotidase, cytosolic III (NT5C3), transcript variant 3, mRNA
NM_016532	>gi|18765708|ref|NM_016532.2| Homo sapiens skeletal muscle and kidney enriched inositol phosphatase (SKIP), transcript variant 1, mRNA
NM_016538	>gi|7706711|ref|NM_016538.1| Homo sapiens sirtuin (silent mating type information regulation 2 homolog) 7 (S. cerevisiae) (SIRT7), mRNA
NM_016558	>gi|15967154|ref|NM_016558.2| Homo sapiens SCAN domain containing 1 (SCAND1), transcript variant 1, mRNA
NM_016577	>gi|96975096|ref|NM_016577.3| Homo sapiens RAB6B, member RAS oncogene family (RAB6B), mRNA
NM_016598	>gi|7706132|ref|NM_016598.1| Homo sapiens zinc finger, DHHC-type containing 3 (ZDHHC3), mRNA
NM_016625	>gi|38488726|ref|NM_016625.2| Homo sapiens arginine/serine-rich coiled-coil 1 (RSRC1), mRNA
NM_016931	>gi|20149638|ref|NM_016931.2| Homo sapiens NADPH oxidase 4 (NOX4), mRNA
NM_017409	>gi|84043953|ref|NM_017409.3| Homo sapiens homeobox C10 (HOXC10), mRNA
NM_017420	>gi|142976637|ref|NM_017420.3| Homo sapiens sine oculis homeobox homolog 4 (Drosophila) (SIX4), mRNA
NM_017429	>gi|74027269|ref|NM_017429.2| Homo sapiens beta-carotene 15,15'-monooxygenase 1 (BCMO1), mRNA
NM_017432	>gi|98162806|ref|NM_017432.3| Homo sapiens prostate tumor overexpressed gene 1 (PTOV1), mRNA
NM_017434	>gi|28872749|ref|NM_017434.3| Homo sapiens dual oxidase 1 (DUOX1), transcript variant 1, mRNA
NM_017460	>gi|13904851|ref|NM_017460.3| Homo sapiens cytochrome P450, family 3, subfamily A, polypeptide 4 (CYP3A4), mRNA
NM_017510	>gi|94721306|ref|NM_017510.4| Homo sapiens transmembrane emp24 protein transport domain containing 9 (TMED9), mRNA
NM_017511	>gi|161019169|ref|NM_017511.1| Homo sapiens mucin 5AC, oligomeric mucus/gel-forming (MUC5AC), mRNA
NM_017586	>gi|8922115|ref|NM_017586.1| Homo sapiens chromosome 9 open reading frame 7 (C9orf7), mRNA
NM_017595	>gi|40316921|ref|NM_017595.4| Homo sapiens NFKB inhibitor interacting Ras-like 2 (NKIRAS2), transcript variant 2, mRNA
NM_017617	>gi|27894367|ref|NM_017617.2| Homo sapiens Notch homolog 1, translocation-associated (Drosophila) (NOTCH1), mRNA
NM_017670	>gi|109148507|ref|NM_017670.2| Homo sapiens OTU domain, ubiquitin aldehyde binding 1 (OTUB1), transcript variant 1, mRNA
NM_017680	>gi|41350213|ref|NM_017680.3| Homo sapiens asporin (ASPN), mRNA
NM_017731	>gi|47132624|ref|NM_017731.4| Homo sapiens oxysterol binding protein-like 7 (OSBPL7), transcript variant 2, mRNA
NM_017750	>gi|31377747|ref|NM_017750.2| Homo sapiens retinol saturase (all-trans-retinol 13,14-reductase) (RETSAT), mRNA
NM_017791	>gi|8923349|ref|NM_017791.1| Homo sapiens feline leukemia virus subgroup C cellular receptor family, member 2 (FLVCR2), mRNA
NM_017797	>gi|59814163|ref|NM_017797.3| Homo sapiens BTB (POZ) domain containing 2 (BTBD2), mRNA
NM_017813	>gi|46048163|ref|NM_017813.2| Homo sapiens inositol monophosphatase domain containing 1 (IMPAD1), mRNA
NM_017828	>gi|88703049|ref|NM_017828.3| Homo sapiens COMM domain containing 4 (COMMD4), mRNA
NM_017838	>gi|53729323|ref|NM_017838.3| Homo sapiens nucleolar protein family A, member 2 (H/ACA small nucleolar RNPs) (NOLA2), transcript variant 1, mRNA
NM_017895	>gi|19743936|ref|NM_017895.6| Homo sapiens DEAD (Asp-Glu-Ala-Asp) box polypeptide 27 (DDX27), mRNA
NM_017921	>gi|8923608|ref|NM_017921.1| Homo sapiens nuclear protein localization 4 homolog (S. cerevisiae) (NPLOC4), mRNA
NM_017994	>gi|98162825|ref|NM_017994.4| Homo sapiens chromosome 7 open reading frame 42 (C7orf42), mRNA
NM_018023	>gi|33620754|ref|NM_018023.3| Homo sapiens YEATS domain containing 2 (YEATS2), mRNA
NM_018072	>gi|73695474|ref|NM_018072.4| Homo sapiens HEAT repeat containing 1 (HEATR1), mRNA
NM_018085	>gi|112734865|ref|NM_018085.4| Homo sapiens importin 9 (IPO9), mRNA
NM_018098	>gi|21735571|ref|NM_018098.4| Homo sapiens epithelial cell transforming sequence 2 oncogene (ECT2), mRNA
NM_018132	>gi|46255020|ref|NM_018132.3| Homo sapiens centromere protein Q (CENPQ), mRNA
NM_018153	>gi|16933552|ref|NM_018153.2| Homo sapiens anthrax toxin receptor 1 (ANTXR1), transcript variant 3, mRNA
NM_018193	>gi|82830439|ref|NM_018193.2| Homo sapiens KIAA1794 (KIAA1794), mRNA
NM_018240	>gi|142386499|ref|NM_018240.4| Homo sapiens kin of IRRE like (Drosophila) (KIRREL), mRNA
NM_018243	>gi|38605734|ref|NM_018243.2| Homo sapiens septin 11 (SEPT11), mRNA
NM_018252	>gi|8922727|ref|NM_018252.1| Homo sapiens chromosome 1 open reading frame 75 (C1orf75), mRNA
NM_018290	>gi|63055048|ref|NM_018290.2| Homo sapiens phosphoglucomutase 2 (PGM2), mRNA
NM_018370	>gi|110825977|ref|NM_018370.2| Homo sapiens damage-regulated autophagy modulator (DRAM), mRNA
NM_018375	>gi|40254927|ref|NM_018375.2| Homo sapiens solute carrier family 39 (zinc transporter), member 9 (SLC39A9), mRNA
NM_018390	>gi|94158612|ref|NM_018390.2| Homo sapiens phosphatidylinositol-specific phospholipase C, X domain containing 1 (PLCXD1), mRNA
NM_018407	>gi|74271830|ref|NM_018407.4| Homo sapiens lysosomal associated protein transmembrane 4 beta (LAPTM4B), mRNA
NM_018414	>gi|90403587|ref|NM_018414.3| Homo sapiens ST6 (alpha-N-acetyl-neuraminyl-2,3-beta-galactosyl-1,3)-N-acetylgalactosaminide alpha-2,6-sialyltransferase 1 (ST6GALNAC1), mRNA
NM_018424	>gi|110624793|ref|NM_018424.2| Homo sapiens erythrocyte membrane protein band 4.1 like 4B (EPB41L4B), transcript variant 1, mRNA
NM_018482	>gi|46094080|ref|NM_018482.2| Homo sapiens development and differentiation enhancing factor 1 (DDEF1), mRNA
NM_018507	>gi|8924082|ref|NM_018507.1| Homo sapiens hypothetical protein PRO1843 (PRO1843), mRNA
NM_018518	>gi|33383234|ref|NM_018518.3| Homo sapiens minichromosome maintenance complex component 10 (MCM10), transcript variant 2, mRNA
NM_018534	>gi|41872543|ref|NM_018534.3| Homo sapiens neuropilin 2 (NRP2), transcript variant 4, mRNA
NM_018590	>gi|24429591|ref|NM_018590.3| Homo sapiens chondroitin sulfate GalNAcT-2 (GALNACT-2), mRNA
NM_018644	>gi|77695913|ref|NM_018644.3| Homo sapiens beta-1,3-glucuronyltransferase 1 (glucuronosyltransferase P) (B3GAT1), transcript variant 1, mRNA
NM_018653	>gi|40217832|ref|NM_018653.3| Homo sapiens G protein-coupled receptor, family C, group 5, member C (GPRC5C), transcript variant 2, mRNA
NM_018663	>gi|8923891|ref|NM_018663.1| Homo sapiens peroxisomal membrane protein 2, 22kDa (PXMP2), mRNA
NM_018667	>gi|46358429|ref|NM_018667.2| Homo sapiens sphingomyelin phosphodiesterase 3, neutral membrane (neutral sphingomyelinase II) (SMPD3), mRNA
NM_018685	>gi|31657093|ref|NM_018685.2| Homo sapiens anillin, actin binding protein (ANLN), mRNA
NM_018689	>gi|38638697|ref|NM_018689.1| Homo sapiens KIAA1199 (KIAA1199), mRNA
NM_018837	>gi|38327656|ref|NM_018837.2| Homo sapiens sulfatase 2 (SULF2), transcript variant 1, mRNA
NM_018848	>gi|25914751|ref|NM_018848.2| Homo sapiens McKusick-Kaufman syndrome (MKKS), transcript variant 1, mRNA
NM_018955	>gi|22538474|ref|NM_018955.2| Homo sapiens ubiquitin B (UBB), mRNA
NM_018957	>gi|85815828|ref|NM_018957.3| Homo sapiens SH3-domain binding protein 1 (SH3BP1), mRNA
NM_018959	>gi|25470885|ref|NM_018959.2| Homo sapiens DAZ associated protein 1 (DAZAP1), transcript variant 2, mRNA
NM_018965	>gi|9507202|ref|NM_018965.1| Homo sapiens triggering receptor expressed on myeloid cells 2 (TREM2), mRNA
NM_018975	>gi|52627148|ref|NM_018975.2| Homo sapiens telomeric repeat binding factor 2, interacting protein (TERF2IP), mRNA
NM_018984	>gi|40254883|ref|NM_018984.2| Homo sapiens slingshot homolog 1 (Drosophila) (SSH1), mRNA
NM_019010	>gi|27894336|ref|NM_019010.1| Homo sapiens keratin 20 (KRT20), mRNA
NM_019042	>gi|50727001|ref|NM_019042.3| Homo sapiens pseudouridylate synthase 7 homolog (S. cerevisiae) (PUS7), mRNA
NM_019055	>gi|17511434|ref|NM_019055.4| Homo sapiens roundabout homolog 4, magic roundabout (Drosophila) (ROBO4), mRNA
NM_019059	>gi|48976049|ref|NM_019059.2| Homo sapiens translocase of outer mitochondrial membrane 7 homolog (yeast) (TOMM7), mRNA
NM_019116	>gi|77917603|ref|NM_019116.2| Homo sapiens ubiquitin family domain containing 1 (UBFD1), mRNA
NM_019617	>gi|94538356|ref|NM_019617.3| Homo sapiens gastrokine 1 (GKN1), mRNA
NM_019850	>gi|29789101|ref|NM_019850.1| Homo sapiens neuronal guanine nucleotide exchange factor (NGEF), mRNA
NM_019884	>gi|49574531|ref|NM_019884.2| Homo sapiens glycogen synthase kinase 3 alpha (GSK3A), mRNA
NM_020150	>gi|21361614|ref|NM_020150.3| Homo sapiens SAR1 gene homolog A (S. cerevisiae) (SAR1A), mRNA
NM_020151	>gi|21450854|ref|NM_020151.2| Homo sapiens START domain containing 7 (STARD7), transcript variant 1, mRNA
NM_020165	>gi|14550404|ref|NM_020165.2| Homo sapiens RAD18 homolog (S. cerevisiae) (RAD18), mRNA
NM_020182	>gi|40317614|ref|NM_020182.3| Homo sapiens transmembrane, prostate androgen induced RNA (TMEPAI), transcript variant 1, mRNA
NM_020195	>gi|116812629|ref|NM_020195.2| Homo sapiens chromosome 14 open reading frame 124 (C14orf124), mRNA
NM_020210	>gi|39777607|ref|NM_020210.2| Homo sapiens sema domain, immunoglobulin domain (Ig), transmembrane domain (TM) and short cytoplasmic domain, (semaphorin) 4B (SEMA4B), transcript variant 1, mRNA
NM_020342	>gi|55741749|ref|NM_020342.1| Homo sapiens solute carrier family 39 (zinc transporter), member 10 (SLC39A10), mRNA
NM_020360	>gi|31543416|ref|NM_020360.2| Homo sapiens phospholipid scramblase 3 (PLSCR3), mRNA
NM_020400	>gi|48675823|ref|NM_020400.4| Homo sapiens G protein-coupled receptor 92 (GPR92), mRNA
NM_020405	>gi|21361852|ref|NM_020405.3| Homo sapiens plexin domain containing 1 (PLXDC1), mRNA
NM_020455	>gi|74048356|ref|NM_020455.4| Homo sapiens G protein-coupled receptor 126 (GPR126), transcript variant a1, mRNA
NM_020474	>gi|13124890|ref|NM_020474.2| Homo sapiens UDP-N-acetyl-alpha-D-galactosamine:polypeptide N-acetylgalactosaminyltransferase 1 (GalNAc-T1) (GALNT1), mRNA
NM_020529	>gi|10092618|ref|NM_020529.1| Homo sapiens nuclear factor of kappa light polypeptide gene enhancer in B-cells inhibitor, alpha (NFKBIA), mRNA
NM_020531	>gi|41327713|ref|NM_020531.2| Homo sapiens chromosome 20 open reading frame 3 (C20orf3), mRNA
NM_020547	>gi|10198655|ref|NM_020547.1| Homo sapiens anti-Mullerian hormone receptor, type II (AMHR2), mRNA
NM_020664	>gi|37675281|ref|NM_020664.3| Homo sapiens 2,4-dienoyl CoA reductase 2, peroxisomal (DECR2), mRNA
NM_020672	>gi|10190711|ref|NM_020672.1| Homo sapiens S100 calcium binding protein A14 (S100A14), mRNA
NM_020675	>gi|23510353|ref|NM_020675.3| Homo sapiens SPC25, NDC80 kinetochore complex component, homolog (S. cerevisiae) (SPC25), mRNA
NM_020676	>gi|47271494|ref|NM_020676.4| Homo sapiens abhydrolase domain containing 6 (ABHD6), mRNA
NM_020718	>gi|120587026|ref|NM_020718.3| Homo sapiens ubiquitin specific peptidase 31 (USP31), mRNA
NM_020760	>gi|55741472|ref|NM_020760.1| Homo sapiens HECT, C2 and WW domain containing E3 ubiquitin protein ligase 2 (HECW2), mRNA
NM_020789	>gi|34147342|ref|NM_020789.2| Homo sapiens immunoglobulin superfamily, member 9 (IGSF9), mRNA
NM_020882	>gi|112734844|ref|NM_020882.2| Homo sapiens collagen, type XX, alpha 1 (COL20A1), mRNA
NM_020890	>gi|24308238|ref|NM_020890.1| Homo sapiens KIAA1524 (KIAA1524), mRNA
NM_020972	>gi|55741863|ref|NM_020972.1| Homo sapiens zinc finger, FYVE domain containing 28 (ZFYVE28), mRNA
NM_020974	>gi|10190747|ref|NM_020974.1| Homo sapiens signal peptide, CUB domain, EGF-like 2 (SCUBE2), mRNA
NM_021005	>gi|31377723|ref|NM_021005.2| Homo sapiens nuclear receptor subfamily 2, group F, member 2 (NR2F2), mRNA
NM_021009	>gi|132626734|ref|NM_021009.4| Homo sapiens ubiquitin C (UBC), mRNA
NM_021010	>gi|10337584|ref|NM_021010.1| Homo sapiens defensin, alpha 5, Paneth cell-specific (DEFA5), mRNA
NM_021019	>gi|88999581|ref|NM_021019.3| Homo sapiens myosin, light chain 6, alkali, smooth muscle and non-muscle (MYL6), transcript variant 1, mRNA
NM_021034	>gi|11995467|ref|NM_021034.1| Homo sapiens interferon induced transmembrane protein 3 (1-8U) (IFITM3), mRNA
NM_021074	>gi|142368450|ref|NM_021074.2| Homo sapiens NADH dehydrogenase (ubiquinone) flavoprotein 2, 24kDa (NDUFV2), mRNA
NM_021083	>gi|18860914|ref|NM_021083.2| Homo sapiens X-linked Kx blood group (McLeod syndrome) (XK), mRNA
NM_021101	>gi|21536297|ref|NM_021101.3| Homo sapiens claudin 1 (CLDN1), mRNA
NM_021103	>gi|72255578|ref|NM_021103.3| Homo sapiens thymosin, beta 10 (TMSB10), mRNA
NM_021105	>gi|10863876|ref|NM_021105.1| Homo sapiens phospholipid scramblase 1 (PLSCR1), mRNA
NM_021107	>gi|11056055|ref|NM_021107.1| Homo sapiens mitochondrial ribosomal protein S12 (MRPS12), nuclear gene encoding mitochondrial protein, transcript variant 1, mRNA
NM_021110	>gi|55743095|ref|NM_021110.1| Homo sapiens collagen, type XIV, alpha 1 (undulin) (COL14A1), mRNA
NM_021127	>gi|10863922|ref|NM_021127.1| Homo sapiens phorbol-12-myristate-13-acetate-induced protein 1 (PMAIP1), mRNA
NM_021128	>gi|45359860|ref|NM_021128.3| Homo sapiens polymerase (RNA) II (DNA directed) polypeptide L, 7.6kDa (POLR2L), mRNA
NM_021134	>gi|27436903|ref|NM_021134.2| Homo sapiens mitochondrial ribosomal protein L23 (MRPL23), nuclear gene encoding mitochondrial protein, mRNA
NM_021158	>gi|41327717|ref|NM_021158.3| Homo sapiens tribbles homolog 3 (Drosophila) (TRIB3), mRNA
NM_021187	>gi|61743919|ref|NM_021187.2| Homo sapiens cytochrome P450, family 4, subfamily F, polypeptide 11 (CYP4F11), mRNA
NM_021230	>gi|91718900|ref|NM_021230.2| Homo sapiens myeloid/lymphoid or mixed-lineage leukemia 3 (MLL3), transcript variant 1, mRNA
NM_021240	>gi|30315650|ref|NM_021240.2| Homo sapiens doublesex and mab-3 related transcription factor 3 (DMRT3), mRNA
NM_021244	>gi|142369198|ref|NM_021244.3| Homo sapiens Ras-related GTP binding D (RRAGD), mRNA
NM_021252	>gi|34222129|ref|NM_021252.3| Homo sapiens RAB18, member RAS oncogene family (RAB18), mRNA
NM_021601	>gi|90193588|ref|NM_021601.3| Homo sapiens CD79a molecule, immunoglobulin-associated alpha (CD79A), transcript variant 2, mRNA
NM_021642	>gi|50511935|ref|NM_021642.2| Homo sapiens Fc fragment of IgG, low affinity IIa, receptor (CD32) (FCGR2A), mRNA
NM_021734	>gi|31543631|ref|NM_021734.3| Homo sapiens solute carrier family 25 (mitochondrial thiamine pyrophosphate carrier), member 19 (SLC25A19), mRNA
NM_021797	>gi|42542397|ref|NM_021797.2| Homo sapiens chitinase, acidic (CHIA), transcript variant 2, mRNA
NM_021809	>gi|125661061|ref|NM_021809.5| Homo sapiens TGFB-induced factor homeobox 2 (TGIF2), mRNA
NM_021951	>gi|62241025|ref|NM_021951.2| Homo sapiens doublesex and mab-3 related transcription factor 1 (DMRT1), mRNA
NM_021953	>gi|42544164|ref|NM_021953.2| Homo sapiens forkhead box M1 (FOXM1), transcript variant 2, mRNA
NM_021959	>gi|109637789|ref|NM_021959.2| Homo sapiens protein phosphatase 1, regulatory (inhibitor) subunit 11 (PPP1R11), mRNA
NM_021960	>gi|33519459|ref|NM_021960.3| Homo sapiens myeloid cell leukemia sequence 1 (BCL2-related) (MCL1), transcript variant 1, mRNA
NM_021962	>gi|38679956|ref|NM_021962.2| Homo sapiens active BCR-related gene (ABR), transcript variant 1, mRNA
NM_021974	>gi|14602451|ref|NM_021974.2| Homo sapiens polymerase (RNA) II (DNA directed) polypeptide F (POLR2F), mRNA
NM_021975	>gi|46430498|ref|NM_021975.2| Homo sapiens v-rel reticuloendotheliosis viral oncogene homolog A, nuclear factor of kappa light polypeptide gene enhancer in B-cells 3, p65 (avian) (RELA), mRNA
NM_021978	>gi|82659118|ref|NM_021978.3| Homo sapiens suppression of tumorigenicity 14 (colon carcinoma) (ST14), mRNA
NM_021983	>gi|52630343|ref|NM_021983.4| Homo sapiens major histocompatibility complex, class II, DR beta 4 (HLA-DRB4), mRNA
NM_022045	>gi|141802591|ref|NM_022045.3| Homo sapiens Mdm2, transformed 3T3 cell double minute 2, p53 binding protein (mouse) binding protein, 104kDa (MTBP), mRNA
NM_022094	>gi|23943903|ref|NM_022094.2| Homo sapiens cell death-inducing DFFA-like effector c (CIDEC), mRNA
NM_022126	>gi|33636765|ref|NM_022126.2| Homo sapiens phospholysine phosphohistidine inorganic pyrophosphate phosphatase (LHPP), mRNA
NM_022160	>gi|46195736|ref|NM_022160.1| Homo sapiens DMRT-like family A1 (DMRTA1), mRNA
NM_022356	>gi|21361917|ref|NM_022356.2| Homo sapiens leucine proline-enriched proteoglycan (leprecan) 1 (LEPRE1), mRNA
NM_022365	>gi|109715821|ref|NM_022365.3| Homo sapiens DnaJ (Hsp40) homolog, subfamily C, member 1 (DNAJC1), mRNA
NM_022551	>gi|14165467|ref|NM_022551.2| Homo sapiens ribosomal protein S18 (RPS18), mRNA
NM_022573	>gi|118918416|ref|NM_022573.2| Homo sapiens testis specific protein, Y-linked 2 (TSPY2), mRNA
NM_022763	>gi|27477058|ref|NM_022763.2| Homo sapiens fibronectin type III domain containing 3B (FNDC3B), mRNA
NM_022830	>gi|12383073|ref|NM_022830.1| Homo sapiens terminal uridylyl transferase 1, U6 snRNA-specific (TUT1), mRNA
NM_022845	>gi|47132616|ref|NM_022845.2| Homo sapiens core-binding factor, beta subunit (CBFB), transcript variant 1, mRNA
NM_022908	>gi|12597652|ref|NM_022908.1| Homo sapiens 5'-nucleotidase domain containing 2 (NT5DC2), mRNA
NM_022969	>gi|13186252|ref|NM_022969.1| Homo sapiens fibroblast growth factor receptor 2 (bacteria-expressed kinase, keratinocyte growth factor receptor, craniofacial dysostosis 1, Crouzon syndrome, Pfeiffer syndrome, Jackson-Weiss syndrome) (FGFR2), transcript var
NM_023009	>gi|32401423|ref|NM_023009.4| Homo sapiens MARCKS-like 1 (MARCKSL1), mRNA
NM_023019	>gi|13259507|ref|NM_023019.1| Homo sapiens dynactin 1 (p150, glued homolog, Drosophila) (DCTN1), transcript variant 2, mRNA
NM_023067	>gi|42716284|ref|NM_023067.2| Homo sapiens forkhead box L2 (FOXL2), mRNA
NM_023107	>gi|105990518|ref|NM_023107.2| Homo sapiens fibroblast growth factor receptor 1 (fms-related tyrosine kinase 2, Pfeiffer syndrome) (FGFR1), transcript variant 5, mRNA
NM_023944	>gi|13184045|ref|NM_023944.1| Homo sapiens cytochrome P450, family 4, subfamily F, polypeptide 12 (CYP4F12), mRNA
NM_024011	>gi|16357497|ref|NM_024011.1| Homo sapiens cell division cycle 2-like 2 (PITSLRE proteins) (CDC2L2), transcript variant 1, mRNA
NM_024069	>gi|34147360|ref|NM_024069.2| Homo sapiens chromosome 19 open reading frame 50 (C19orf50), mRNA
NM_024089	>gi|13129085|ref|NM_024089.1| Homo sapiens KDEL (Lys-Asp-Glu-Leu) containing 1 (KDELC1), mRNA
NM_024092	>gi|13129091|ref|NM_024092.1| Homo sapiens transmembrane protein 109 (TMEM109), mRNA
NM_024094	>gi|13129095|ref|NM_024094.1| Homo sapiens defective in sister chromatid cohesion homolog 1 (S. cerevisiae) (DCC1), mRNA
NM_024095	>gi|45333920|ref|NM_024095.3| Homo sapiens ankyrin repeat and SOCS box-containing 8 (ASB8), mRNA
NM_024112	>gi|110227844|ref|NM_024112.3| Homo sapiens chromosome 9 open reading frame 16 (C9orf16), mRNA
NM_024293	>gi|142376431|ref|NM_024293.3| Homo sapiens family with sequence similarity 134, member A (FAM134A), mRNA
NM_024306	>gi|33636751|ref|NM_024306.2| Homo sapiens fatty acid 2-hydroxylase (FA2H), mRNA
NM_024309	>gi|34147369|ref|NM_024309.2| Homo sapiens TNFAIP3 interacting protein 2 (TNIP2), mRNA
NM_024408	>gi|24041034|ref|NM_024408.2| Homo sapiens Notch homolog 2 (Drosophila) (NOTCH2), mRNA
NM_024576	>gi|55770901|ref|NM_024576.3| Homo sapiens opioid growth factor receptor-like 1 (OGFRL1), mRNA
NM_024709	>gi|121582459|ref|NM_024709.4| Homo sapiens chromosome 1 open reading frame 115 (C1orf115), mRNA
NM_024798	>gi|71772837|ref|NM_024798.2| Homo sapiens sorting nexin 22 (SNX22), mRNA
NM_024830	>gi|33946290|ref|NM_024830.3| Homo sapiens acyltransferase like 2 (AYTL2), mRNA
NM_024841	>gi|142387866|ref|NM_024841.3| Homo sapiens hypothetical protein FLJ14213 (FLJ14213), mRNA
NM_024922	>gi|38455414|ref|NM_024922.3| Homo sapiens carboxylesterase 3 (brain) (CES3), mRNA
NM_025106	>gi|18141315|ref|NM_025106.2| Homo sapiens splA/ryanodine receptor domain and SOCS box containing 1 (SPSB1), mRNA
NM_025208	>gi|78190489|ref|NM_025208.4| Homo sapiens platelet derived growth factor D (PDGFD), transcript variant 1, mRNA
NM_025217	>gi|20070345|ref|NM_025217.2| Homo sapiens UL16 binding protein 2 (ULBP2), mRNA
NM_030582	>gi|110611234|ref|NM_030582.3| Homo sapiens collagen, type XVIII, alpha 1 (COL18A1), transcript variant 1, mRNA
NM_030621	>gi|29294648|ref|NM_030621.2| Homo sapiens Dicer1, Dcr-1 homolog (Drosophila) (DICER1), transcript variant 2, mRNA
NM_030622	>gi|51988884|ref|NM_030622.6| Homo sapiens cytochrome P450, family 2, subfamily S, polypeptide 1 (CYP2S1), mRNA
NM_030662	>gi|21614527|ref|NM_030662.2| Homo sapiens mitogen-activated protein kinase kinase 2 (MAP2K2), mRNA
NM_030666	>gi|20149554|ref|NM_030666.2| Homo sapiens serpin peptidase inhibitor, clade B (ovalbumin), member 1 (SERPINB1), mRNA
NM_030751	>gi|142359974|ref|NM_030751.3| Homo sapiens zinc finger E-box binding homeobox 1 (ZEB1), mRNA
NM_030762	>gi|13540520|ref|NM_030762.1| Homo sapiens basic helix-loop-helix domain containing, class B, 3 (BHLHB3), mRNA
NM_030769	>gi|13540532|ref|NM_030769.1| Homo sapiens N-acetylneuraminate pyruvate lyase (dihydrodipicolinate synthase) (NPL), mRNA
NM_030782	>gi|142380452|ref|NM_030782.3| Homo sapiens CLPTM1-like (CLPTM1L), mRNA
NM_030796	>gi|106507238|ref|NM_030796.3| Homo sapiens EGFR-coamplified and overexpressed protein (ECOP), mRNA
NM_030820	>gi|90577174|ref|NM_030820.3| Homo sapiens collagen, type XXI, alpha 1 (COL21A1), mRNA
NM_030919	>gi|116235447|ref|NM_030919.2| Homo sapiens family with sequence similarity 83, member D (FAM83D), mRNA
NM_030955	>gi|51558723|ref|NM_030955.2| Homo sapiens ADAM metallopeptidase with thrombospondin type 1 motif, 12 (ADAMTS12), mRNA
NM_030968	>gi|38372915|ref|NM_030968.2| Homo sapiens C1q and tumor necrosis factor related protein 1 (C1QTNF1), transcript variant 1, mRNA
NM_031287	>gi|42740890|ref|NM_031287.2| Homo sapiens splicing factor 3b, subunit 5, 10kDa (SF3B5), mRNA
NM_031420	>gi|22035596|ref|NM_031420.2| Homo sapiens mitochondrial ribosomal protein L9 (MRPL9), nuclear gene encoding mitochondrial protein, mRNA
NM_031423	>gi|117968352|ref|NM_031423.3| Homo sapiens NUF2, NDC80 kinetochore complex component, homolog (S. cerevisiae) (NUF2), transcript variant 2, mRNA
NM_031461	>gi|52694670|ref|NM_031461.3| Homo sapiens cysteine-rich secretory protein LCCL domain containing 1 (CRISPLD1), mRNA
NM_031899	>gi|29826292|ref|NM_031899.2| Homo sapiens golgi reassembly stacking protein 1, 65kDa (GORASP1), mRNA
NM_031935	>gi|118572605|ref|NM_031935.2| Homo sapiens hemicentin 1 (HMCN1), mRNA
NM_031942	>gi|88999585|ref|NM_031942.4| Homo sapiens cell division cycle associated 7 (CDCA7), transcript variant 1, mRNA
NM_031954	>gi|70608095|ref|NM_031954.3| Homo sapiens potassium channel tetramerisation domain containing 10 (KCTD10), mRNA
NM_032015	>gi|34878803|ref|NM_032015.3| Homo sapiens ring finger protein 26 (RNF26), mRNA
NM_032204	>gi|34147616|ref|NM_032204.3| Homo sapiens activating signal cointegrator 1 complex subunit 2 (ASCC2), mRNA
NM_032242	>gi|49355817|ref|NM_032242.2| Homo sapiens plexin A1 (PLXNA1), mRNA
NM_032306	>gi|39930600|ref|NM_032306.2| Homo sapiens alkB, alkylation repair homolog 7 (E. coli) (ALKBH7), mRNA
NM_032348	>gi|39725651|ref|NM_032348.2| Homo sapiens matrix-remodelling associated 8 (MXRA8), mRNA
NM_032351	>gi|34304321|ref|NM_032351.3| Homo sapiens mitochondrial ribosomal protein L45 (MRPL45), nuclear gene encoding mitochondrial protein, mRNA
NM_032356	>gi|40254987|ref|NM_032356.3| Homo sapiens LSM domain containing 1 (LSMD1), mRNA
NM_032378	>gi|25453473|ref|NM_032378.2| Homo sapiens eukaryotic translation elongation factor 1 delta (guanine nucleotide exchange protein) (EEF1D), transcript variant 1, mRNA
NM_032484	>gi|31543054|ref|NM_032484.3| Homo sapiens GH3 domain containing (GHDC), mRNA
NM_032532	>gi|66793377|ref|NM_032532.1| Homo sapiens fibronectin type III domain containing 1 (FNDC1), mRNA
NM_032575	>gi|110431363|ref|NM_032575.2| Homo sapiens GLIS family zinc finger 2 (GLIS2), mRNA
NM_032597	>gi|119226216|ref|NM_032597.3| Homo sapiens MS4A13 protein (NYD-SP21), transcript variant 1, mRNA
NM_032635	>gi|34147430|ref|NM_032635.2| Homo sapiens transmembrane protein 147 (TMEM147), mRNA
NM_032704	>gi|142375723|ref|NM_032704.3| Homo sapiens tubulin, alpha 1c (TUBA1C), mRNA
NM_032744	>gi|141802076|ref|NM_032744.2| Homo sapiens chromosome 6 open reading frame 105 (C6orf105), mRNA
NM_032750	>gi|14249381|ref|NM_032750.1| Homo sapiens abhydrolase domain containing 14B (ABHD14B), mRNA
NM_032789	>gi|142369241|ref|NM_032789.2| Homo sapiens poly (ADP-ribose) polymerase family, member 10 (PARP10), mRNA
NM_032801	>gi|21704285|ref|NM_032801.3| Homo sapiens junctional adhesion molecule 3 (JAM3), mRNA
NM_032812	>gi|40255004|ref|NM_032812.7| Homo sapiens plexin domain containing 2 (PLXDC2), mRNA
NM_032869	>gi|31377641|ref|NM_032869.2| Homo sapiens NudC domain containing 1 (NUDCD1), mRNA
NM_032876	>gi|37675278|ref|NM_032876.4| Homo sapiens jub, ajuba homolog (Xenopus laevis) (JUB), transcript variant 1, mRNA
NM_032888	>gi|32140759|ref|NM_032888.2| Homo sapiens collagen, type XXVII, alpha 1 (COL27A1), mRNA
NM_032890	>gi|25952133|ref|NM_032890.2| Homo sapiens dispatched homolog 1 (Drosophila) (DISP1), mRNA
NM_032940	>gi|89276761|ref|NM_032940.2| Homo sapiens polymerase (RNA) II (DNA directed) polypeptide C, 33kDa (POLR2C), mRNA
NM_032983	>gi|39995060|ref|NM_032983.2| Homo sapiens caspase 2, apoptosis-related cysteine peptidase (neural precursor cell expressed, developmentally down-regulated 2) (CASP2), transcript variant 3, mRNA
NM_032989	>gi|14670387|ref|NM_032989.1| Homo sapiens BCL2-antagonist of cell death (BAD), transcript variant 2, mRNA
NM_032996	>gi|14790127|ref|NM_032996.1| Homo sapiens caspase 9, apoptosis-related cysteine peptidase (CASP9), transcript variant beta, mRNA
NM_033052	>gi|24308341|ref|NM_033052.1| Homo sapiens DMRT-like family C2 (DMRTC2), mRNA
NM_033067	>gi|24308351|ref|NM_033067.1| Homo sapiens DMRT-like family B with proline-rich C-terminal, 1 (DMRTB1), mRNA
NM_033102	>gi|93277086|ref|NM_033102.2| Homo sapiens solute carrier family 45, member 3 (SLC45A3), mRNA
NM_033142	>gi|15451749|ref|NM_033142.1| Homo sapiens chorionic gonadotropin, beta polypeptide 7 (CGB7), mRNA
NM_033211	>gi|34147457|ref|NM_033211.2| Homo sapiens chromosome 5 open reading frame 30 (C5orf30), mRNA
NM_033285	>gi|20127661|ref|NM_033285.2| Homo sapiens tumor protein p53 inducible nuclear protein 1 (TP53INP1), mRNA
NM_033319	>gi|58743362|ref|NM_033319.1| Homo sapiens centromere protein L (CENPL), mRNA
NM_033337	>gi|15451859|ref|NM_033337.1| Homo sapiens caveolin 3 (CAV3), transcript variant 1, mRNA
NM_033375	>gi|124494239|ref|NM_033375.4| Homo sapiens myosin IC (MYO1C), transcript variant 3, mRNA
NM_033379	>gi|27886643|ref|NM_033379.2| Homo sapiens cell division cycle 2, G1 to S and G2 to M (CDC2), transcript variant 2, mRNA
NM_033381	>gi|15890087|ref|NM_033381.1| Homo sapiens collagen, type IV, alpha 5 (Alport syndrome) (COL4A5), transcript variant 3, mRNA
NM_033450	>gi|25914748|ref|NM_033450.2| Homo sapiens ATP-binding cassette, sub-family C (CFTR/MRP), member 10 (ABCC10), mRNA
NM_033512	>gi|49410494|ref|NM_033512.2| Homo sapiens TSPY-like 5 (TSPYL5), mRNA
NM_033546	>gi|29568092|ref|NM_033546.2| Homo sapiens myosin regulatory light chain MRLC2 (MRLC2), mRNA
NM_052905	>gi|94421465|ref|NM_052905.3| Homo sapiens formin-like 2 (FMNL2), mRNA
NM_052963	>gi|16418460|ref|NM_052963.1| Homo sapiens topoisomerase (DNA) I, mitochondrial (TOP1MT), nuclear gene encoding mitochondrial protein, mRNA
NM_053016	>gi|82524850|ref|NM_053016.4| Homo sapiens paralemmin 2 (PALM2), transcript variant 1, mRNA
NM_053281	>gi|31340570|ref|NM_053281.2| Homo sapiens dachshund homolog 2 (Drosophila) (DACH2), mRNA
NM_054027	>gi|34452701|ref|NM_054027.3| Homo sapiens ankylosis, progressive homolog (mouse) (ANKH), mRNA
NM_057167	>gi|55743105|ref|NM_057167.2| Homo sapiens collagen, type VI, alpha 3 (COL6A3), transcript variant 5, mRNA
NM_057179	>gi|17981707|ref|NM_057179.1| Homo sapiens twist homolog 2 (Drosophila) (TWIST2), mRNA
NM_057735	>gi|17318562|ref|NM_057735.1| Homo sapiens cyclin E2 (CCNE2), transcript variant 2, mRNA
NM_058197	>gi|98985803|ref|NM_058197.3| Homo sapiens cyclin-dependent kinase inhibitor 2A (melanoma, p16, inhibits CDK4) (CDKN2A), transcript variant 3, mRNA
NM_078480	>gi|17978511|ref|NM_078480.1| Homo sapiens fuse-binding protein-interacting repressor (SIAHBP1), transcript variant 1, mRNA
NM_080630	>gi|98985807|ref|NM_080630.2| Homo sapiens collagen, type XI, alpha 1 (COL11A1), transcript variant C, mRNA
NM_080645	>gi|93141048|ref|NM_080645.2| Homo sapiens collagen, type XII, alpha 1 (COL12A1), transcript variant short, mRNA
NM_080655	>gi|18087818|ref|NM_080655.1| Homo sapiens chromosome 9 open reading frame 30 (C9orf30), mRNA
NM_080658	>gi|18087824|ref|NM_080658.1| Homo sapiens aspartoacylase (aminocyclase) 3 (ACY3), mRNA
NM_080681	>gi|111118971|ref|NM_080681.2| Homo sapiens collagen, type XI, alpha 2 (COL11A2), transcript variant 2, mRNA
NM_080682	>gi|18201908|ref|NM_080682.1| Homo sapiens vascular cell adhesion molecule 1 (VCAM1), transcript variant 2, mRNA
NM_080737	>gi|18152766|ref|NM_080737.1| Homo sapiens synaptotagmin-like 4 (granuphilin-a) (SYTL4), mRNA
NM_080810	>gi|22027598|ref|NM_080810.2| Homo sapiens collagen, type XIII, alpha 1 (COL13A1), transcript variant 14, mRNA
NM_080870	>gi|38569498|ref|NM_080870.2| Homo sapiens diffuse panbronchiolitis critical region 1 (DPCR1), mRNA
NM_130444	>gi|18765745|ref|NM_130444.1| Homo sapiens collagen, type XVIII, alpha 1 (COL18A1), transcript variant 3, mRNA
NM_130809	>gi|31377624|ref|NM_130809.2| Homo sapiens proline-rich coiled-coil 1 (PRRC1), mRNA
NM_133476	>gi|90193609|ref|NM_133476.3| Homo sapiens zinc finger protein 384 (ZNF384), transcript variant 2, mRNA
NM_138292	>gi|73486662|ref|NM_138292.3| Homo sapiens ataxia telangiectasia mutated (includes complementation groups A, C and D) (ATM), transcript variant 2, mRNA
NM_138297	>gi|112382230|ref|NM_138297.2| Homo sapiens mucin 4, cell surface associated (MUC4), transcript variant 5, mRNA
NM_138370	>gi|66793375|ref|NM_138370.1| Homo sapiens hypothetical protein BC007901 (LOC91461), mRNA
NM_138409	>gi|24308441|ref|NM_138409.1| Homo sapiens chromosome 6 open reading frame 117 (C6orf117), mRNA
NM_138455	>gi|34147546|ref|NM_138455.2| Homo sapiens collagen triple helix repeat containing 1 (CTHRC1), mRNA
NM_138733	>gi|142352322|ref|NM_138733.3| Homo sapiens phosphoglycerate kinase 2 (PGK2), mRNA
NM_138774	>gi|34222140|ref|NM_138774.2| Homo sapiens chromosome 19 open reading frame 22 (C19orf22), mRNA
NM_139005	>gi|91718879|ref|NM_139005.2| Homo sapiens hemochromatosis (HFE), transcript variant 5, mRNA
NM_139029	>gi|87159821|ref|NM_139029.1| Homo sapiens CD151 molecule (Raph blood group) (CD151), transcript variant 4, mRNA
NM_139182	>gi|21264593|ref|NM_139182.1| Homo sapiens centaurin, delta 1 (CENTD1), transcript variant 2, mRNA
NM_144563	>gi|94536841|ref|NM_144563.2| Homo sapiens ribose 5-phosphate isomerase A (ribose 5-phosphate epimerase) (RPIA), mRNA
NM_144565	>gi|46485464|ref|NM_144565.2| Homo sapiens dual oxidase maturation factor 1 (DUOXA1), mRNA
NM_144575	>gi|41152100|ref|NM_144575.2| Homo sapiens calpain 13 (CAPN13), mRNA
NM_144582	>gi|42518075|ref|NM_144582.2| Homo sapiens testis expressed 261 (TEX261), mRNA
NM_144611	>gi|40255061|ref|NM_144611.2| Homo sapiens cytochrome b5 domain containing 2 (CYB5D2), mRNA
NM_144707	>gi|21389622|ref|NM_144707.1| Homo sapiens prominin 2 (PROM2), mRNA
NM_144711	>gi|88703036|ref|NM_144711.4| Homo sapiens kelch-like 23 (Drosophila) (KLHL23), mRNA
NM_145169	>gi|21553316|ref|NM_145169.1| Homo sapiens SFT2 domain containing 1 (SFT2D1), mRNA
NM_145691	>gi|52426740|ref|NM_145691.3| Homo sapiens ATP synthase mitochondrial F1 complex assembly factor 2 (ATPAF2), nuclear gene encoding mitochondrial protein, mRNA
NM_145740	>gi|48375174|ref|NM_145740.2| Homo sapiens glutathione S-transferase A1 (GSTA1), mRNA
NM_145914	>gi|37537685|ref|NM_145914.2| Homo sapiens zinc finger and SCAN domain containing 21 (ZSCAN21), mRNA
NM_152443	>gi|22748934|ref|NM_152443.1| Homo sapiens retinol dehydrogenase 12 (all-trans/9-cis/11-cis) (RDH12), mRNA
NM_152515	>gi|32526889|ref|NM_152515.2| Homo sapiens cytoskeleton associated protein 2-like (CKAP2L), mRNA
NM_152830	>gi|23238213|ref|NM_152830.1| Homo sapiens angiotensin I converting enzyme (peptidyl-dipeptidase A) 1 (ACE), transcript variant 2, mRNA
NM_152888	>gi|40805822|ref|NM_152888.1| Homo sapiens collagen, type XXII, alpha 1 (COL22A1), mRNA
NM_152890	>gi|115392132|ref|NM_152890.5| Homo sapiens collagen, type XXIV, alpha 1 (COL24A1), mRNA
NM_153264	>gi|112807227|ref|NM_153264.3| Homo sapiens hypothetical protein FLJ35880 (FLJ35880), mRNA
NM_153486	>gi|37595753|ref|NM_153486.2| Homo sapiens lactate dehydrogenase D (LDHD), nuclear gene encoding mitochondrial protein, transcript variant 1, mRNA
NM_153687	>gi|58332446|ref|NM_153687.2| Homo sapiens IKK interacting protein (IKIP), transcript variant 1, mRNA
NM_153811	>gi|24429573|ref|NM_153811.1| Homo sapiens solute carrier family 38, member 6 (SLC38A6), mRNA
NM_170679	>gi|25777712|ref|NM_170679.1| Homo sapiens S-phase kinase-associated protein 1A (p19A) (SKP1A), transcript variant 2, mRNA
NM_170712	>gi|25777679|ref|NM_170712.1| Homo sapiens Ras association (RalGDS/AF-6) domain family 1 (RASSF1), transcript variant B, mRNA
NM_170752	>gi|25777620|ref|NM_170752.1| Homo sapiens chromodomain protein, Y-like (CDYL), transcript variant 3, mRNA
NM_172201	>gi|27436977|ref|NM_172201.1| Homo sapiens potassium voltage-gated channel, Isk-related family, member 2 (KCNE2), mRNA
NM_172365	>gi|27312028|ref|NM_172365.1| Homo sapiens chromosome 14 open reading frame 50 (C14orf50), mRNA
NM_173465	>gi|29725623|ref|NM_173465.2| Homo sapiens collagen, type XXIII, alpha 1 (COL23A1), mRNA
NM_173480	>gi|28315872|ref|NM_173480.1| Homo sapiens zinc finger protein 57 (ZNF57), mRNA
NM_173490	>gi|142388324|ref|NM_173490.5| Homo sapiens transmembrane protein 171 (TMEM171), mRNA
NM_173562	>gi|40255181|ref|NM_173562.3| Homo sapiens potassium channel tetramerisation domain containing 20 (KCTD20), mRNA
NM_173593	>gi|71043499|ref|NM_173593.3| Homo sapiens beta-1,4-N-acetyl-galactosaminyl transferase 3 (B4GALNT3), mRNA
NM_173710	>gi|27754195|ref|NM_173710.1| Homo sapiens NADH dehydrogenase 3 (MTND3), mRNA
NM_174917	>gi|28372536|ref|NM_174917.1| Homo sapiens hypothetical protein LOC197322 (LOC197322), mRNA
NM_174938	>gi|117500789|ref|NM_174938.4| Homo sapiens FERM domain containing 3 (FRMD3), mRNA
NM_175617	>gi|83367074|ref|NM_175617.3| Homo sapiens metallothionein 1E (MT1E), mRNA
NM_175629	>gi|28559068|ref|NM_175629.1| Homo sapiens DNA (cytosine-5-)-methyltransferase 3 alpha (DNMT3A), transcript variant 1, mRNA
NM_175864	>gi|28610155|ref|NM_175864.1| Homo sapiens core-binding factor, runt domain, alpha subunit 2; translocated to, 2 (CBFA2T2), transcript variant 1, mRNA
NM_176875	>gi|33356159|ref|NM_176875.2| Homo sapiens cholecystokinin B receptor (CCKBR), mRNA
NM_177424	>gi|28933464|ref|NM_177424.1| Homo sapiens syntaxin 12 (STX12), mRNA
NM_177964	>gi|40255209|ref|NM_177964.3| Homo sapiens hypothetical protein LOC130576 (LOC130576), mRNA
NM_178014	>gi|34222261|ref|NM_178014.2| Homo sapiens tubulin, beta (TUBB), mRNA
NM_178568	>gi|57242762|ref|NM_178568.2| Homo sapiens reticulon 4 receptor-like 1 (RTN4RL1), mRNA
NM_180989	>gi|90577175|ref|NM_180989.4| Homo sapiens G protein-coupled receptor 180 (GPR180), mRNA
NM_181644	>gi|141802338|ref|NM_181644.3| Homo sapiens major facilitator superfamily domain containing 4 (MFSD4), mRNA
NM_181716	>gi|56118233|ref|NM_181716.2| Homo sapiens proline rich 6 (PRR6), mRNA
NM_181721	>gi|61743928|ref|NM_181721.2| Homo sapiens forkhead box R1 (FOXR1), mRNA
NM_181787	>gi|32401442|ref|NM_181787.1| Homo sapiens dpy-19-like 4 (C. elegans) (DPY19L4), mRNA
NM_182536	>gi|59858534|ref|NM_182536.2| Homo sapiens gastrokine 2 (GKN2), mRNA
NM_182557	>gi|112420980|ref|NM_182557.2| Homo sapiens B-cell CLL/lymphoma 9-like (BCL9L), mRNA
NM_182920	>gi|33624895|ref|NM_182920.1| Homo sapiens ADAM metallopeptidase with thrombospondin type 1 motif, 9 (ADAMTS9), mRNA
NM_182962	>gi|33946284|ref|NM_182962.1| Homo sapiens baculoviral IAP repeat-containing 3 (BIRC3), transcript variant 2, mRNA
NM_194298	>gi|34916027|ref|NM_194298.1| Homo sapiens solute carrier family 16, member 9 (monocarboxylic acid transporter 9) (SLC16A9), mRNA
NM_194327	>gi|34996518|ref|NM_194327.1| Homo sapiens galectin-3 internal gene (GALIG), mRNA
NM_194449	>gi|37221174|ref|NM_194449.1| Homo sapiens PH domain and leucine rich repeat protein phosphatase (PHLPP), mRNA
NM_197941	>gi|64276807|ref|NM_197941.2| Homo sapiens ADAM metallopeptidase with thrombospondin type 1 motif, 6 (ADAMTS6), mRNA
NM_198256	>gi|109637794|ref|NM_198256.2| Homo sapiens E2F transcription factor 6 (E2F6), mRNA
NM_198566	>gi|38348407|ref|NM_198566.1| Homo sapiens chromosome 5 open reading frame 34 (C5orf34), mRNA
NM_198686	>gi|38371738|ref|NM_198686.1| Homo sapiens RAB15, member RAS onocogene family (RAB15), mRNA
NM_198721	>gi|38570074|ref|NM_198721.1| Homo sapiens collagen, type XXV, alpha 1 (COL25A1), transcript variant 1, mRNA
NM_198887	>gi|38605732|ref|NM_198887.1| Homo sapiens nucleoporin 43kDa (NUP43), transcript variant 1, mRNA
NM_199247	>gi|40804469|ref|NM_199247.1| Homo sapiens calcium channel, voltage-dependent, beta 1 subunit (CACNB1), transcript variant 2, mRNA
NM_201277	>gi|41327729|ref|NM_201277.1| Homo sapiens calponin 2 (CNN2), transcript variant 2, mRNA
NM_201632	>gi|42518077|ref|NM_201632.1| Homo sapiens transcription factor 7 (T-cell specific, HMG-box) (TCF7), transcript variant 2, mRNA
NM_206928	>gi|46255063|ref|NM_206928.1| Homo sapiens synaptotagmin-like 2 (SYTL2), transcript variant d, mRNA
NR_000034	>gi|22546036|ref|NR_000034.1| Homo sapiens transmembrane protein 185B (TMEM185B) on chromosome 2
NR_001447	>gi|32261310|ref|NR_001447.1| Homo sapiens metallothionein 1L (gene/pseudogene) (MT1L) on chromosome 16
NR_002196	>gi|57862814|ref|NR_002196.1| Homo sapiens H19, imprinted maternally expressed untranslated mRNA (H19) on chromosome 11
XM_001130728	>gi|113428878|ref|XM_001130728.1| PREDICTED: Homo sapiens chromosome 20 open reading frame 119 (C20orf119), mRNA
XM_037523	>gi|113423508|ref|XM_037523.12| PREDICTED: Homo sapiens SET domain containing 1B (SETD1B), mRNA
XM_044921	>gi|113428800|ref|XM_044921.7| PREDICTED: Homo sapiens KIAA1442 protein (KIAA1442), mRNA
XM_209196	>gi|113428047|ref|XM_209196.5| PREDICTED: Homo sapiens similar to HSPC323 (LOC284422), mRNA
XM_290540	>gi|113422224|ref|XM_290540.7| PREDICTED: Homo sapiens mucin 6, oligomeric mucus/gel-forming, transcript variant 1 (MUC6), mRNA
XM_379398	>gi|88992536|ref|XM_379398.3| PREDICTED: Homo sapiens hypothetical LOC401237 (LOC401237), mRNA
XM_498955	>gi|113414841|ref|XM_498955.3| PREDICTED: Homo sapiens hypothetical gene supported by BC034933; BC068085 (LOC440995), mRNA
XM_927939	>gi|113425212|ref|XM_927939.2| PREDICTED: Homo sapiens hypothetical LOC644844 (LOC644844), mRNA
XM_928053	>gi|113427049|ref|XM_928053.2| PREDICTED: Homo sapiens PP12104, transcript variant 1 (LOC643008), mRNA
XM_933464	>gi|88961737|ref|XM_933464.1| PREDICTED: Homo sapiens hypothetical protein FLJ20209 (FLJ20209), mRNA
XM_934552	>gi|113412882|ref|XM_934552.2| PREDICTED: Homo sapiens hypothetical gene supported by BC040598 (LOC400960), mRNA
XM_935516	>gi|89027039|ref|XM_935516.1| PREDICTED: Homo sapiens chaperonin containing TCP1, subunit 6A (zeta 1)-like (LOC441241), mRNA
XM_940982	>gi|113414959|ref|XM_940982.2| PREDICTED: Homo sapiens glutamate receptor interacting protein 2, transcript variant 2 (GRIP2), mRNA
XM_941606	>gi|113412184|ref|XM_941606.2| PREDICTED: Homo sapiens DMRT-like family A2 (DMRTA2), mRNA
XR_001013	>gi|88953635|ref|XR_001013.1| PREDICTED: Homo sapiens hypothetical LOC541471 (LOC541471), misc RNA
XR_015133	>gi|113424512|ref|XR_015133.1| PREDICTED: Homo sapiens hypothetical protein LOC642477 (FLJ39632), misc RNA
AB209607	>gi|62088793|dbj|AB209607.1| Homo sapiens mRNA for solute carrier family 2 (facilitated glucose transporter), member 3 variant protein
AB209917	>gi|62089419|dbj|AB209917.1| Homo sapiens mRNA for peroxisomal D3,D2-enoyl-CoA isomerase isoform 1 variant protein
AK021416	>gi|10432594|dbj|AK021416.1| Homo sapiens cDNA FLJ11354 fis, clone HEMBA1000129, weakly similar to HYPOTHETICAL HELICASE C8A4.08C IN CHROMOSOME I
AK024898	>gi|10437312|dbj|AK024898.1| Homo sapiens cDNA: FLJ21245 fis, clone COL01184
AK026372	>gi|10439218|dbj|AK026372.1| Homo sapiens cDNA: FLJ22719 fis, clone HSI14307
AK092292	>gi|21750851|dbj|AK092292.1| Homo sapiens cDNA FLJ34973 fis, clone NTONG2005497
AK095104	>gi|21754296|dbj|AK095104.1| Homo sapiens cDNA FLJ37785 fis, clone BRHIP2028330
AK095564	>gi|21754845|dbj|AK095564.1| Homo sapiens cDNA FLJ38245 fis, clone FCBBF2007186
AK122902	>gi|34528346|dbj|AK122902.1| Homo sapiens cDNA FLJ16571 fis, clone TESOP2002804, highly similar to Transforming growth factor beta-3 precursor
AK123483	>gi|34529039|dbj|AK123483.1| Homo sapiens cDNA FLJ41489 fis, clone BRTHA2004582
AK126837	>gi|34533484|dbj|AK126837.1| Homo sapiens cDNA FLJ44889 fis, clone BRAMY2041507
AK222819	>gi|62897196|dbj|AK222819.1| Homo sapiens mRNA for nucleolar and spindle associated protein 1 variant, clone: HEP04635
AK225794	>gi|110624230|dbj|AK225794.1| Homo sapiens mRNA for ubiquitin C-terminal hydrolase UCH37 variant, clone: FCC131B10
AJ318051	>gi|30842593|emb|AJ318051.1| Homo sapiens mRNA for putative sulfhydryl oxidase precursor (SOXN gene)
AL359062	>gi|8518189|emb|AL359062.1| Homo sapiens mRNA full length insert cDNA clone EUROIMAGE 1913076
CR749279	>gi|51476287|emb|CR749279.1| Homo sapiens mRNA; cDNA DKFZp686F08225 (from clone DKFZp686F08225)

## Sheet: house keeping
NM_001101	Homo sapiens actin, beta (ACTB), mRNA
*NM_000034	Homo sapiens aldolase A,fructose-bisphosphate (ALDOA), mRNA
*NM_002046	Homo sapiens glyceraldehyde-3-phosphate dehydrogenase (GAPD), mRNA
*NM_000291	Homo sapiens phosphoglycerate kinase 1 (PGK1), mRNA
*NM_005566	Homo sapiens lactate dehydrogenase A (LDHA), mRNA
*NM_002954	Homo sapiens ribosomal protein S27a (RPS27A), mRNA
*NM_000981	Homo sapiens ribosomal protein L19 (RPL19), mRNA
*NM_000975	Homo sapiens ribosomal protein L11 (RPL11), mRNA
*NM_007363	Homo sapiens non-POU domain containing, octamer-binding (NONO), mRNA
*NM_004309	Homo sapiens Rho GDP dissociation inhibitor (GDI) alpha (ARHGDIA), mRNA
*NM_000994	Homo sapiens ribosomal protein L32 (RPL32), mRNA
*NM_022551	Homo sapiens ribosomal protein S18 (RPS18), mRNA
*NM_007355	Homo sapiens heat shock 90kDa protein 1, beta (HSPCB), mRNA
NM_004515	Homo sapiens interleukin enhancer binding factor 2, 45kDa (ILF2), mRNA
NM_004651	Homo sapiens ubiquitin specific protease 11 (USP11), mRNA
NM_004888	Homo sapiens ATPase, H+ transporting, lysosomal 13kDa, V1 subunit G isoform 1 (ATP6V1G1), mRNA
NM_003334	Homo sapiens ubiquitin-activating enzyme E1 (A1S9T and BN75 temperature sensitivity complementing) (UBE1), transcript variant 1, mRNA
NM_001320	Homo sapiens casein kinase 2, beta polypeptide (CSNK2B), mRNA
NM_003915	Homo sapiens copine I (CPNE1), transcript variant 3, mRNA
NM_001250	Homo sapiens tumor necrosis factor receptor superfamily, member 5 (TNFRSF5),transcript variant 1, mRNA
NM_001904	Homo sapiens catenin (cadherin-associated protein), beta 1, 88kDa (CTNNB1), mRNA
NM_003753	Homo sapiens eukaryotic translation initiation factor 3, subunit 7 zeta,66/67kDa (EIF3S7), mRNA
NM_004541	Homo sapiens NADH dehydrogenase (ubiquinone) 1 alpha subcomplex, 1, 7.5kDa (NDUFA1), nuclear gene encoding mitochondrial protein, mRNA
NM_001654	Homo sapiens v-raf murine sarcoma 3611 viral oncogene homolog 1 (ARAF1), mRNA
NM_002967	Homo sapiens scaffold attachment factor B (SAFB), mRNA
NM_001183	Homo sapiens ATPase, H+ transporting, lysosomal interacting protein 1 (ATP6IP1), mRNA
NM_003526	Homo sapiens H2B histone family, member L (H2BFL), mRNA
NM_004718	Homo sapiens cytochrome c oxidase subunit VIIa polypeptide 2 like (COX7A2L), nuclear gene encoding mitochondrial protein, mRNA
NM_004436	Homo sapiens endosulfine alpha (ENSA), mRNA
NM_001207	Homo sapiens basic transcription factor 3 (BTF3), mRNA
NM_004907	Homo sapiens immediate early protein (ETR101), mRNA
NM_004889	Homo sapiens ATP synthase, H+ transporting, mitochondrial F0 complex, subunit f, isoform 2 (ATP5J2), mRNA
NM_003769	Homo sapiens splicing factor, arginine/serine-rich 9 (SFRS9), mRNA
NM_003910	Homo sapiens maternal G10 transcript (G10), mRNA
NM_000100	Homo sapiens cystatin B (stefin B) (CSTB), mRNA
NM_004785	Homo sapiens solute carrier family 9 (sodium/hydrogen exchanger), isoform 3 regulatory factor 2 (SLC9A3R2), mRNA
NM_001120	Homo sapiens tetracycline transporter-like protein (TETRAN), mRNA
NM_000182	Homo sapiens hydroxyacyl-Coenzyme A dehydrogenase/3-ketoacyl-Coenzyme A thiolase/enoyl-Coenzyme A hydratase (trifunctional protein), alpha subunit (HADHA), mRNA
NM_003377	Homo sapiens vascular endothelial growth factor B (VEGFB), mRNA
NM_003576	Homo sapiens serine/threonine kinase 24 (STE20 homolog, yeast) (STK24), mRNA
NM_000918	Homo sapiens procollagen-proline, 2-oxoglutarate 4-dioxygenase (proline 4-hydroxylase), beta polypeptide (protein disulfide isomerase; thyroid hormone binding protein p55) (P4HB), mRNA
NM_004584	Homo sapiens RAD9 homolog (S. pombe) (RAD9), mRNA
NM_004952	Homo sapiens ephrin-A3 (EFNA3), mRNA
NM_004308	Homo sapiens Rho GTPase activating protein 1 (ARHGAP1), mRNA
NM_003190	Homo sapiens TAP binding protein (tapasin) (TAPBP), mRNA
NM_004640	Homo sapiens HLA-B associated transcript 1 (BAT1), transcript variant 1, mRNA
NM_001064	Homo sapiens transketolase (Wernicke-Korsakoff syndrome) (TKT), mRNA
NM_002117	Homo sapiens major histocompatibility complex, class I, C (HLA-C), mRNA
NM_004161	Homo sapiens RAB1A, member RAS oncogene family (RAB1A), mRNA
NM_003339	Homo sapiens ubiquitin-conjugating enzyme E2D 2 (UBC4/5 homolog, yeast) (UBE2D2), mRNA
NM_003969	Homo sapiens ubiquitin-conjugating enzyme E2M (UBC12 homolog, yeast) (UBE2M),mRNA
NM_000516	Homo sapiens GNAS complex locus (GNAS), transcript variant 1, mRNA
NM_002819	Homo sapiens polypyrimidine tract binding protein 1 (PTBP1), transcript variant 1, mRNA
NM_001001	Homo sapiens ribosomal protein L36a-like (RPL36AL), mRNA
NM_004649	Homo sapiens chromosome 21 open reading frame 33 (C21orf33), mRNA
NM_000175	Homo sapiens glucose phosphate isomerase (GPI), mRNA
NM_001867	Homo sapiens cytochrome c oxidase subunit VIIc (COX7C), nuclear gene encoding mitochondrial protein, mRNA
NM_001967	Homo sapiens eukaryotic translation initiation factor 4A, isoform 2 (EIF4A2),
NM_001863	Homo sapiens cytochrome c oxidase subunit VIb (COX6B), nuclear gene encoding mitochondrial protein, mRNA
NM_001997	Homo sapiens Finkel-Biskis-Reilly murine sarcoma virus (FBR-MuSV) ubiquitously expressed (fox derived); ribosomal protein S30 (FAU), mRNA
NM_002088	Homo sapiens glutamate receptor, ionotropic, kainate 5 (GRIK5), mRNA
NM_001862	Homo sapiens cytochrome c oxidase subunit Vb (COX5B), nuclear gene encoding mitochondrial protein, mRNA
NM_004255	Homo sapiens cytochrome c oxidase subunit Va (COX5A), nuclear gene encoding mitochondrial protein, mRNA
NM_001788	Homo sapiens CDC10 cell division cycle 10 homolog (S. cerevisiae) (CDC10), mRNA
NM_004781	Homo sapiens vesicle-associated membrane protein 3 (cellubrevin) (VAMP3), mRNA
NM_003801	Homo sapiens GPAA1P anchor attachment protein 1 homolog (yeast) (GPAA1), mRNA
NM_004643	Homo sapiens poly(A) binding protein, nuclear 1 (PABPN1), mRNA
NM_001537	Homo sapiens heat shock factor binding protein 1 (HSBP1), mRNA
NM_003680	Homo sapiens tyrosyl-tRNA synthetase (YARS), mRNA
NM_003345	Homo sapiens ubiquitin-conjugating enzyme E2I (UBC9 homolog, yeast) (UBE2I), mRNA
NM_002568	Homo sapiens poly(A) binding protein, cytoplasmic 1 (PABPC1), mRNA
NM_001487	Homo sapiens GCN5 general control of amino-acid synthesis 5-like 1 (yeast) (GCN5L1), mRNA
NM_001861	Homo sapiens cytochrome c oxidase subunit IV isoform 1 (COX4I1), nuclear gene encoding mitochondrial protein, mRNA
NM_004890	Homo sapiens sperm associated antigen 7 (SPAG7), mRNA
NM_002812	Homo sapiens proteasome (prosome, macropain) 26S subunit, non-ATPase, 8 (PSMD8), mRNA
NM_004926	Homo sapiens zinc finger protein 36, C3H type-like 1 (ZFP36L1), mRNA
NM_002539	Homo sapiens ornithine decarboxylase 1 (ODC1), mRNA
NM_000979	Homo sapiens ribosomal protein L18 (RPL18), mRNA
NM_000977	Homo sapiens ribosomal protein L13 (RPL13), transcript variant 1, mRNA
NM_001015	Homo sapiens ribosomal protein S11 (RPS11), mRNA
NM_001760	Homo sapiens cyclin D3 (CCND3), mRNA
NM_003973	Homo sapiens ribosomal protein L14 (RPL14), mRNA
NM_002815	Homo sapiens proteasome (prosome, macropain) 26S subunit, non-ATPase, 11 (PSMD11), mRNA
NM_000367	Homo sapiens thiopurine S-methyltransferase (TPMT), mRNA
NM_000973	Homo sapiens ribosomal protein L8 (RPL8), transcript variant 1, mRNA
NM_004689	Homo sapiens metastasis associated 1 (MTA1), mRNA
NM_001848	Homo sapiens collagen, type VI, alpha 1 (COL6A1), mRNA
NM_004068	Homo sapiens adaptor-related protein complex 2, mu 1 subunit (AP2M1), mRNA
NM_001687	Homo sapiens ATP synthase, H+ transporting, mitochondrial F1 complex, delta subunit (ATP5D), mRNA
NM_004197	Homo sapiens serine/threonine kinase 19 (STK19), transcript variant 1, mRNA
NM_001028	Homo sapiens ribosomal protein S25 (RPS25), mRNA
NM_001022	Homo sapiens ribosomal protein S19 (RPS19), mRNA
NM_004759	Homo sapiens mitogen-activated protein kinase-activated protein kinase 2 (MAPKAPK2), transcript variant 1, mRNA
NM_001623	Homo sapiens allograft inflammatory factor 1 (AIF1), transcript variant 3, mRNA
NM_004894	Homo sapiens chromosome 14 open reading frame 2 (C14orf2), mRNA
NM_002375	Homo sapiens microtubule-associated protein 4 (MAP4), transcript variant 1, mRNA
NM_001013	Homo sapiens ribosomal protein S9 (RPS9), mRNA
NM_003779	Homo sapiens UDP-Gal:betaGlcNAc beta 1,4- galactosyltransferase, polypeptide 3 (B4GALT3), mRNA
NM_001296	Homo sapiens chemokine binding protein 2 (CCBP2), mRNA
NM_001009	Homo sapiens ribosomal protein S5 (RPS5), mRNA
NM_003021	Homo sapiens small glutamine-rich tetratricopeptide repeat (TPR)-containing (SGT), mRNA
NM_004285	Homo sapiens hexose-6-phosphate dehydrogenase (glucose 1-dehydrogenase) (H6PD), mRNA
NM_004142	Homo sapiens matrix metalloproteinase-like 1 (MMPL1), mRNA
NM_001950	Homo sapiens E2F transcription factor 4, p107/p130-binding (E2F4), mRNA
NM_003815	Homo sapiens a disintegrin and metalloproteinase domain 15 (metargidin) (ADAM15), mRNA
NM_001119	Homo sapiens adducin 1 (alpha) (ADD1), transcript variant 1, mRNA
NM_001111	Homo sapiens adenosine deaminase, RNA-specific (ADAR), transcript variant ADAR-a, mRNA
NM_003466	Homo sapiens paired box gene 8 (PAX8), transcript variant PAX8A, mRNA
NM_001155	Homo sapiens annexin A6 (ANXA6), transcript variant 1, mRNA
NM_003465	Homo sapiens chitinase 1 (chitotriosidase) (CHIT1), mRNA
NM_003186	Homo sapiens transgelin (TAGLN), mRNA
NM_000802	Homo sapiens folate receptor 1 (adult) (FOLR1), transcript variant 2, mRNA
NM_004924	Homo sapiens actinin, alpha 4 (ACTN4), mRNA
NM_002931	Homo sapiens ring finger protein 1 (RING1), mRNA
NM_000020	Homo sapiens activin A receptor type II-like 1 (ACVRL1), mRNA
NM_001785	Homo sapiens cytidine deaminase (CDA), mRNA
NM_004339	Homo sapiens pituitary tumor-transforming 1 interacting protein (PTTG1IP), mRNA
NM_003860	Homo sapiens Breakpoint cluster region protein, uterine leiomyoma, 1; barrier to autointegration factor (BCRP1), mRNA
NM_000214	Homo sapiens jagged 1 (Alagille syndrome) (JAG1), mRNA
NM_002167	Homo sapiens inhibitor of DNA binding 3, dominant negative helix-loop-helix protein (ID3), mRNA
NM_001664	Homo sapiens ras homolog gene family, member A (ARHA), mRNA
NM_003166	Homo sapiens sulfotransferase family, cytosolic, 1A, phenol-preferring, member 3 (SULT1A3), mRNA
NM_001746	Homo sapiens calnexin (CANX), mRNA
NM_001662	Homo sapiens ADP-ribosylation factor 5 (ARF5), mRNA
NM_001660	Homo sapiens ADP-ribosylation factor 4 (ARF4), mRNA
NM_001658	Homo sapiens ADP-ribosylation factor 1 (ARF1), mRNA
NM_003313	Homo sapiens tissue specific transplantation antigen P35B (TSTA3), mRNA
NM_001494	Homo sapiens GDP dissociation inhibitor 2 (GDI2), mRNA
NM_003145	Homo sapiens signal sequence receptor, beta (translocon-associated protein beta) (SSR2), mRNA
NM_001619	Homo sapiens adrenergic, beta, receptor kinase 1 (ADRBK1), mRNA
NM_001420	Homo sapiens ELAV (embryonic lethal, abnormal vision, Drosophila)-like 3 (Hu antigen C) (ELAVL3), mRNA
NM_004930	Homo sapiens capping protein (actin filament) muscle Z-line, beta (CAPZB), mRNA
NM_004596	Homo sapiens small nuclear ribonucleoprotein polypeptide A (SNRPA), mRNA
NM_004168	Homo sapiens succinate dehydrogenase complex, subunit A, flavoprotein (Fp) (SDHA), nuclear gene encoding mitochondrial protein, mRNA
NM_004156	Homo sapiens protein phosphatase 2 (formerly 2A), catalytic subunit, beta isoform (PPP2CB), mRNA
NM_004910	Homo sapiens phosphatidylinositol transfer protein, membrane-associated (PITPNM), mRNA
NM_004517	Homo sapiens integrin-linked kinase (ILK), mRNA
NM_004494	Homo sapiens hepatoma-derived growth factor (high-mobility group protein 1-like) (HDGF), mRNA
NM_004121	Homo sapiens gamma-glutamyltransferase-like activity 1 (GGTLA1), mRNA
NM_004404	Homo sapiens neural precursor cell expressed, developmentally down-regulated 5 (NEDD5), mRNA
NM_004394	Homo sapiens death-associated protein (DAP), mRNA
NM_004383	Homo sapiens c-src tyrosine kinase (CSK), mRNA
NM_004074	Homo sapiens cytochrome c oxidase subunit VIII (COX8), nuclear gene encoding mitochondrial protein, mRNA
NM_004039	Homo sapiens annexin A2 (ANXA2), mRNA
NM_001053	Homo sapiens somatostatin receptor 5 (SSTR5), mRNA
NM_001328	Homo sapiens C-terminal binding protein 1 (CTBP1), mRNA
NM_001273	Homo sapiens chromodomain helicase DNA binding protein 4 (CHD4), mRNA
NM_003430	Homo sapiens zinc finger protein 91 (HPF7, HTF10) (ZNF91), mRNA
NM_003314	Homo sapiens tetratricopeptide repeat domain 1 (TTC1), mRNA
NM_003217	Homo sapiens testis enhanced gene transcript (TEGT), mRNA
NM_003132	Homo sapiens spermidine synthase (SRM), mRNA
NM_000199	Homo sapiens N-sulfoglucosamine sulfohydrolase (sulfamidase) (SGSH), mRNA
NM_002818	Homo sapiens proteasome (prosome, macropain) activator subunit 2 (PA28 beta) (PSME2), mRNA
NM_002733	Homo sapiens protein kinase, AMP-activated, gamma 1 non-catalytic subunit (PRKAG1), mRNA
NM_002631	Homo sapiens phosphogluconate dehydrogenase (PGD), mRNA
NM_002574	Homo sapiens peroxiredoxin 1 (PRDX1), mRNA
NM_002512	Homo sapiens non-metastatic cells 2, protein (NM23B) expressed in (NME2), nuclear gene encoding mitochondrial protein, mRNA
NM_002455	Homo sapiens metaxin 1 (MTX1), mRNA
NM_002444	Homo sapiens moesin (MSN), mRNA
NM_000529	Homo sapiens melanocortin 2 receptor (adrenocorticotropic hormone) (MC2R), mRNA
NM_003573	Homo sapiens latent transforming growth factor beta binding protein 4 (LTBP4), mRNA
NM_002315	Homo sapiens LIM domain only 1 (rhombotin 1) (LMO1), mRNA
NM_000884	Homo sapiens IMP (inosine monophosphate) dehydrogenase 2 (IMPDH2), mRNA
NM_003641	Homo sapiens interferon induced transmembrane protein 1 (9-27) (IFITM1), mRNA
NM_000841	Homo sapiens glutamate receptor, metabotropic 4 (GRM4), mRNA
NM_002070	Homo sapiens guanine nucleotide binding protein (G protein), alpha inhibiting activity polypeptide 2 (GNAI2), mRNA
NM_001493	Homo sapiens GDP dissociation inhibitor 1 (GDI1), mRNA
NM_002048	Homo sapiens growth arrest-specific 1 (GAS1), mRNA
NM_002032	Homo sapiens ferritin, heavy polypeptide 1 (FTH1), mRNA
NM_001418	Homo sapiens eukaryotic translation initiation factor 4 gamma, 2 (EIF4G2), mRNA
NM_001350	Homo sapiens death-associated protein 6 (DAXX), mRNA
NM_001843	Homo sapiens contactin 1 (CNTN1), mRNA
NM_001728	Homo sapiens basigin (BSG), mRNA
NM_001667	Homo sapiens ADP-ribosylation factor-like 2 (ARL2), mRNA
NM_001659	Homo sapiens ADP-ribosylation factor 3 (ARF3), mRNA
NM_003746	Homo sapiens dynein, cytoplasmic, light polypeptide 1 (DNCL1), mRNA
NM_002127	Homo sapiens HLA-G histocompatibility antigen, class I, G (HLA-G), mRNA
NM_004712	Homo sapiens hepatocyte growth factor-regulated tyrosine kinase substrate (HGS), mRNA
NM_003475	Homo sapiens chromosome 11 open reading frame 13 (C11orf13), mRNA
NM_004046	Homo sapiens ATP synthase, H+ transporting, mitochondrial F1 complex, alpha subunit, isoform 1, cardiac muscle (ATP5A1), mRNA
NM_001894	Homo sapiens casein kinase 1, epsilon (CSNK1E), transcript variant 2, mRNA
NM_003795	Homo sapiens sorting nexin 3 (SNX3), transcript variant 1, mRNA
NM_001909	Homo sapiens cathepsin D (lysosomal aspartyl protease) (CTSD), mRNA
NM_002792	Homo sapiens proteasome (prosome, macropain) subunit, alpha type, 7 (PSMA7), transcript variant 1, mRNA
NM_002799	Homo sapiens proteasome (prosome, macropain) subunit, beta type, 7 (PSMB7), mRNA
NM_002300	Homo sapiens lactate dehydrogenase B (LDHB), mRNA
NM_004176	Homo sapiens sterol regulatory element binding transcription factor 1 (SREBF1), mRNA
NM_002796	Homo sapiens proteasome (prosome, macropain) subunit, beta type, 4 (PSMB4), mRNA
NM_002794	Homo sapiens proteasome (prosome, macropain) subunit, beta type, 2 (PSMB2), mRNA
NM_002793	Homo sapiens proteasome (prosome, macropain) subunit, beta type, 1 (PSMB1), mRNA
NM_002473	Homo sapiens myosin, heavy polypeptide 9, non-muscle (MYH9), mRNA
NM_001810	Homo sapiens centromere protein B, 80kDa (CENPB), mRNA
NM_002624	Homo sapiens prefoldin 5 (PFDN5), transcript variant 1, mRNA
NM_004710	Homo sapiens synaptogyrin 2 (SYNGR2), mRNA
NM_001127	Homo sapiens adaptor-related protein complex 1, beta 1 subunit (AP1B1), transcript variant 1, mRNA
NM_002107	Homo sapiens H3 histone, family 3A (H3F3A), mRNA
NM_003899	Homo sapiens Rho guanine nucleotide exchange factor (GEF) 7 (ARHGEF7), transcript variant 1, mRNA
NM_003406	Homo sapiens tyrosine 3-monooxygenase/tryptophan 5-monooxygenase activation protein, zeta polypeptide (YWHAZ), transcript variant 1, mRNA
NM_002419	Homo sapiens mitogen-activated protein kinase kinase kinase 11 (MAP3K11), mRNA
NM_001130	Homo sapiens amino-terminal enhancer of split (AES), mRNA
NM_003379	Homo sapiens villin 2 (ezrin) (VIL2), mRNA
NM_002636	Homo sapiens PHD finger protein 1 (PHF1), transcript variant 1, mRNA
NM_002622	Homo sapiens prefoldin 1 (PFDN1), mRNA
NM_001823	Homo sapiens creatine kinase, brain (CKB), mRNA
NM_003405	Homo sapiens tyrosine 3-monooxygenase/tryptophan 5-monooxygenase activation protein, zeta polypeptide (YWHAZ), transcript variant 1, mRNA
NM_002939	Homo sapiens ribonuclease/angiogenin inhibitor (RNH), mRNA
NM_003562	Homo sapiens solute carrier family 25 (mitochondrial carrier; oxoglutarate carrier), member 11 (SLC25A11), mRNA
NM_001916	Homo sapiens cytochrome c-1 (CYC1), mRNA
NM_002823	Homo sapiens prothymosin, alpha (gene sequence 28) (PTMA), mRNA
NM_003096	Homo sapiens small nuclear ribonucleoprotein polypeptide G (SNRPG), mRNA
NM_003321	Homo sapiens Tu translation elongation factor, mitochondrial (TUFM), mRNA
NM_003404	Homo sapiens tyrosine 3-monooxygenase/tryptophan 5-monooxygenase activation protein, zeta polypeptide (YWHAZ), transcript variant 1, mRNA
NM_002946	Homo sapiens replication protein A2, 32kDa (RPA2), mRNA
NM_004356	Homo sapiens CD81 antigen (target of antiproliferative antibody 1) (CD81), mRNA
NM_001743	Homo sapiens calmodulin 2 (phosphorylase kinase, delta) (CALM2), mRNA
NM_004231	Homo sapiens ATPase, H+ transporting, lysosomal 14kDa, V1 subunit F (ATP6V1F), mRNA
NM_004893	Homo sapiens H2A histone family, member Y (H2AFY), transcript variant 2, mRNA
NM_004146	Homo sapiens NADH dehydrogenase (ubiquinone) 1 beta subcomplex, 7, 18kDa (NDUFB7), mRNA
NM_002128	Homo sapiens high-mobility group box 1 (HMGB1), mRNA
NM_002002	Homo sapiens Fc fragment of IgE, low affinity II, receptor for (CD23A) (FCER2),
NM_000858	Homo sapiens guanylate kinase 1 (GUK1), mRNA
NM_001469	Homo sapiens thyroid autoantigen 70kDa (Ku antigen) (G22P1), mRNA
NM_003766	Homo sapiens beclin 1 (coiled-coil, myosin-like BCL2 interacting protein) (BECN1), mRNA
NM_003906	Homo sapiens MCM3 minichromosome maintenance deficient 3 (S. cerevisiae) associated protein (MCM3AP), mRNA
NM_000757	Homo sapiens colony stimulating factor 1 (macrophage) (CSF1), mRNA
NM_002149	Homo sapiens hippocalcin-like 1 (HPCAL1), transcript variant 1, mRNA
NM_001694	Homo sapiens ATPase, H+ transporting, lysosomal 16kDa, V0 subunit c (ATP6V0C),
NM_004047	Homo sapiens ATPase, H+ transporting, lysosomal 21kDa, V0 subunit c'' (ATP6V0B),
NM_001696	Homo sapiens ATPase, H+ transporting, lysosomal 31kDa, V1 subunit E isoform 1 (ATP6V1E1), mRNA
NM_001865	Homo sapiens cytochrome c oxidase subunit VIIa polypeptide 2 (liver) (COX7A2), nuclear gene encoding mitochondrial protein, mRNA
NM_004373	Homo sapiens cytochrome c oxidase subunit VIa polypeptide 1 (COX6A1), nuclear gene encoding mitochondrial protein,
NM_000801	Homo sapiens FK506 binding protein 1A, 12kDa (FKBP1A), transcript variant 12B,
NM_000992	Homo sapiens ribosomal protein L29 (RPL29), mRNA
NM_000988	Homo sapiens ribosomal protein L27 (RPL27), mRNA
NM_001004	Homo sapiens ribosomal protein, large P2 (RPLP2), mRNA
NM_001003	Homo sapiens ribosomal protein, large, P1 (RPLP1), mRNA
NM_000405	Homo sapiens GM2 ganglioside activator protein (GM2A), mRNA
NM_000967	Homo sapiens ribosomal protein L3 (RPL3), mRNA
NM_001428	Homo sapiens enolase 1, (alpha) (ENO1), mRNA
NM_000999	Homo sapiens ribosomal protein L38 (RPL38), mRNA
NM_000997	Homo sapiens ribosomal protein L37 (RPL37), mRNA
NM_000995	Homo sapiens ribosomal protein L34 (RPL34), transcript variant 1, mRNA
NM_002948	Homo sapiens ribosomal protein L15 (RPL15), mRNA
NM_002952	Homo sapiens ribosomal protein S2 (RPS2), mRNA
NM_001026	Homo sapiens ribosomal protein S24 (RPS24), transcript variant 2, mRNA
NM_001020	Homo sapiens ribosomal protein S16 (RPS16), mRNA
NM_001018	Homo sapiens ribosomal protein S15 (RPS15), mRNA
NM_001017	Homo sapiens ribosomal protein S13 (RPS13), mRNA
NM_000969	Homo sapiens ribosomal protein L5 (RPL5), mRNA
NM_000985	Homo sapiens ribosomal protein L17 (RPL17), mRNA
NM_000937	Homo sapiens polymerase (RNA) II (DNA directed) polypeptide A, 220kDa (POLR2A),
NM_001016	Homo sapiens ribosomal protein S12 (RPS12), mRNA
NM_002140	Homo sapiens heterogeneous nuclear ribonucleoprotein K (HNRPK), transcript variant 1, mRNA
NM_002138	Homo sapiens heterogeneous nuclear ribonucleoprotein D (AU-rich element RNA binding protein 1, 37kDa) (HNRPD), transcript variant 3, mRNA
NM_004499	Homo sapiens heterogeneous nuclear ribonucleoprotein A/B (HNRPAB), transcript variant 2, mRNA
NM_001014	Homo sapiens ribosomal protein S10 (RPS10), mRNA
NM_002383	Homo sapiens MYC-associated zinc finger protein (purine-binding transcription factor) (MAZ), mRNA
NM_002467	Homo sapiens v-myc myelocytomatosis viral oncogene homolog (avian) (MYC), mRNA
NM_001436	Homo sapiens fibrillarin (FBL), mRNA
NM_004069	Homo sapiens adaptor-related protein complex 2, sigma 1 subunit (AP2S1), transcript variant AP17, mRNA
NM_001614	Homo sapiens actin, gamma 1 (ACTG1), mRNA
NM_002355	Homo sapiens mannose-6-phosphate receptor (cation dependent) (M6PR), mRNA
NM_004597	Homo sapiens small nuclear ribonucleoprotein D2 polypeptide 16.5kDa (SNRPD2),
NM_002308	Homo sapiens lectin, galactoside-binding, soluble, 9 (galectin 9) (LGALS9), transcript variant short, mRNA
NM_000398	Homo sapiens diaphorase (NADH) (cytochrome b-5 reductase) (DIA1), nuclear gene encoding mitochondrial protein, transcript variant M, mRNA
NM_000754	Homo sapiens catechol-O-methyltransferase (COMT), transcript variant MB-COMT,
NM_002406	Homo sapiens mannosyl (alpha-1,3-)-glycoprotein beta-1,2-N-acetylglucosaminyltransferase (MGAT1), mRNA
NM_003752	Homo sapiens eukaryotic translation initiation factor 3, subunit 8, 110kDa (EIF3S8), mRNA
NM_001355	Homo sapiens D-dopachrome tautomerase (DDT), mRNA
NM_004960	Homo sapiens fusion, derived from t(12;16) malignant liposarcoma (FUS), mRNA
NM_004729	Homo sapiens Ac-like transposable element (ALTE), mRNA
NM_004587	Homo sapiens ribosome binding protein 1 homolog 180kDa (dog) (RRBP1), mRNA
NM_004552	Homo sapiens NADH dehydrogenase (ubiquinone) Fe-S protein 5, 15kDa (NADH-coenzyme Q reductase) (NDUFS5), mRNA
NM_004450	Homo sapiens enhancer of rudimentary homolog (Drosophila) (ERH), mRNA
NM_004048	Homo sapiens beta-2-microglobulin (B2M), mRNA
NM_000239	Homo sapiens lysozyme (renal amyloidosis) (LYZ), mRNA
NM_000269	Homo sapiens non-metastatic cells 1, protein (NM23A) expressed in (NME1), mRNA
NM_000431	Homo sapiens mevalonate kinase (mevalonic aciduria) (MVK), mRNA
NM_001247	Homo sapiens ectonucleoside triphosphate diphosphohydrolase 6 (putative function) (ENTPD6), mRNA
NM_003365	Homo sapiens ubiquinol-cytochrome c reductase core protein I (UQCRC1), mRNA
NM_003329	Homo sapiens thioredoxin (TXN), mRNA
NM_001069	Homo sapiens tubulin, beta polypeptide (TUBB), mRNA
NM_000356	Homo sapiens Treacher Collins-Franceschetti syndrome 1 (TCOF1), mRNA
NM_003134	Homo sapiens signal recognition particle 14kDa (homologous Alu RNA binding protein) (SRP14), mRNA
NM_003131	Homo sapiens serum response factor (c-fos serum response element-binding transcription factor) (SRF), mRNA
NM_000454	Homo sapiens superoxide dismutase 1, soluble (amyotrophic lateral sclerosis 1 (adult)) (SOD1), mRNA
NM_003091	Homo sapiens small nuclear ribonucleoprotein polypeptides B and B1 (SNRPB), mRNA
NM_003089	Homo sapiens small nuclear ribonucleoprotein 70kDa polypeptide (RNP antigen) (SNRP70), mRNA
NM_003016	Homo sapiens splicing factor, arginine/serine-rich 2 (SFRS2), mRNA
NM_003952	Homo sapiens ribosomal protein S6 kinase, 70kDa, polypeptide 2 (RPS6KB2), mRNA
NM_002950	Homo sapiens ribophorin I (RPN1), mRNA
NM_002743	Homo sapiens protein kinase C substrate 80K-H (PRKCSH), mRNA
NM_002686	Homo sapiens phenylethanolamine N-methyltransferase (PNMT), mRNA
NM_002654	Homo sapiens pyruvate kinase, muscle (PKM2), mRNA
NM_002648	Homo sapiens pim-1 oncogene (PIM1), mRNA
NM_002635	Homo sapiens solute carrier family 25 (mitochondrial carrier; phosphate carrier), member 3 (SLC25A3), nuclear gene encoding mitochondrial protein, transcript variant 1b, mRNA
NM_002494	Homo sapiens NADH dehydrogenase (ubiquinone) 1, subcomplex unknown, 1, 6kDa (NDUFC1), mRNA
NM_002488	Homo sapiens NADH dehydrogenase (ubiquinone) 1 alpha subcomplex, 2, 8kDa (NDUFA2), mRNA
NM_002434	Homo sapiens N-methylpurine-DNA glycosylase (MPG), mRNA
NM_002415	Homo sapiens macrophage migration inhibitory factor (glycosylation-inhibiting factor) (MIF), mRNA
NM_002227	Homo sapiens Janus kinase 1 (a protein tyrosine kinase) (JAK1), mRNA
NM_001536	Homo sapiens HMT1 hnRNP methyltransferase-like 2 (S. cerevisiae) (HRMT1L2), mRNA
NM_000183	Homo sapiens hydroxyacyl-Coenzyme A dehydrogenase/3-ketoacyl-Coenzyme A thiolase/enoyl-Coenzyme A hydratase (trifunctional protein), beta subunit (HADHB), mRNA
NM_002085	Homo sapiens glutathione peroxidase 4 (phospholipid hydroperoxidase) (GPX4),
NM_001502	Homo sapiens glycoprotein 2 (zymogen granule membrane) (GP2), mRNA
NM_002080	Homo sapiens glutamic-oxaloacetic transaminase 2, mitochondrial (aspartate aminotransferase 2) (GOT2), nuclear gene encoding mitochondrial protein, mRNA
NM_001440	Homo sapiens exostoses (multiple)-like 3 (EXTL3), mRNA
NM_003754	Homo sapiens eukaryotic translation initiation factor 3, subunit 5 epsilon, 47kDa (EIF3S5), mRNA
NM_003755	Homo sapiens eukaryotic translation initiation factor 3, subunit 4 delta, 44kDa (EIF3S4), mRNA
NM_003757	Homo sapiens eukaryotic translation initiation factor 3, subunit 2 beta, 36kDa (EIF3S2), mRNA		622
NM_001360	Homo sapiens 7-dehydrocholesterol reductase (DHCR7), mRNA
NM_001344	Homo sapiens defender against cell death 1 (DAD1), mRNA
NM_001914	Homo sapiens cytochrome b-5 (CYB5), nuclear gene encoding mitochondrial protein,
NM_001834	Homo sapiens clathrin, light polypeptide (Lcb) (CLTB), transcript variant nonbrain, mRNA
NM_001833	Homo sapiens clathrin, light polypeptide (Lca) (CLTA), transcript variant nonbrain, mRNA
NM_001281	Homo sapiens cytoskeleton-associated protein 1 (CKAP1), mRNA
NM_001749	Homo sapiens calpain, small subunit 1 (CAPNS1), mRNA
NM_001697	Homo sapiens ATP synthase, H+ transporting, mitochondrial F1 complex, O subunit (oligomycin sensitivity conferring protein) (ATP5O), mRNA
NM_001689	Homo sapiens ATP synthase, H+ transporting, mitochondrial F0 complex, subunit c (subunit 9) isoform 3 (ATP5G3), mRNA
NM_001675	Homo sapiens activating transcription factor 4 (tax-responsive enhancer element B67) (ATF4), mRNA
NM_001642	Homo sapiens amyloid beta (A4) precursor-like protein 2 (APLP2), mRNA
NM_014724	Homo sapiens zinc finger protein 305 (ZNF305), mRNA
NM_005494	Homo sapiens DnaJ (Hsp40) homolog, subfamily B, member 6 (DNAJB6), transcript variant 2, mRNA
NM_006597	Homo sapiens heat shock 70kDa protein 8 (HSPA8), transcript variant 1, mRNA
NM_006623	Homo sapiens phosphoglycerate dehydrogenase (PHGDH), mRNA
NM_015646	Homo sapiens RAP1B, member of RAS oncogene family (RAP1B), mRNA
NM_016532	Homo sapiens skeletal muscle and kidney enriched inositol phosphatase (SKIP), transcript variant 1, mRNA
NM_015292	Homo sapiens likely ortholog of mouse membrane bound C2 domain containing protein (MBC2), mRNA
NM_005870	Homo sapiens sin3-associated polypeptide, 18kDa (SAP18), mRNA
NM_006833	Homo sapiens COP9 subunit 6 (MOV34 homolog, 34 kD) (COPS6), mRNA
NM_005718	Homo sapiens actin related protein 2/3 complex, subunit 4, 20kDa (ARPC4), mRNA
NM_005719	Homo sapiens actin related protein 2/3 complex, subunit 3, 21kDa (ARPC3), mRNA
NM_006372	Homo sapiens NS1-associated protein 1 (NSAP1), mRNA
NM_005180	Homo sapiens B lymphoma Mo-MLV insertion region (mouse) (BMI1), mRNA
NM_018975	Homo sapiens telomeric repeat binding factor 2, interacting protein (TERF2IP),
NM_005731	Homo sapiens actin related protein 2/3 complex, subunit 2, 34kDa (ARPC2), transcript variant 2, mRNA
NM_020151	Homo sapiens START domain containing 7 (STARD7), transcript variant 1, mRNA
NM_005103	Homo sapiens fasciculation and elongation protein zeta 1 (zygin I) (FEZ1), transcript variant 1, mRNA
NM_012179	Homo sapiens F-box only protein 7 (FBXO7), mRNA
NM_020360	Homo sapiens phospholipid scramblase 3 (PLSCR3), mRNA
NM_014891	Homo sapiens PDGFA associated protein 1 (PDAP1), mRNA
NM_005745	Homo sapiens accessory protein BAP31 (DXS1357E), mRNA
NM_005418	Homo sapiens suppression of tumorigenicity 5 (ST5), transcript variant 1, mRNA
NM_006262	Homo sapiens peripherin (PRPH), mRNA
NM_133476	Homo sapiens zinc finger protein 384 (ZNF384), mRNA
NM_006570	Homo sapiens Ras-related GTP-binding protein (RAGA), mRNA
NM_006333	Homo sapiens nuclear DNA-binding protein (C1D), mRNA
NM_007285	Homo sapiens GABA(A) receptor-associated protein-like 2 (GABARAPL2), mRNA
NM_006354	Homo sapiens transcriptional adaptor 3-like (TADA3L) transcript variant 1, mRNA
NM_014302	Homo sapiens Sec61 gamma (SEC61G), mRNA
NM_006118	Homo sapiens HS1 binding protein (HAX1), mRNA
NM_012100	Homo sapiens aspartyl aminopeptidase (DNPEP), mRNA
NM_015680	Homo sapiens hypothetical protein CGI-57 (CGI-57), mRNA
NM_030796	Homo sapiens hypothetical protein DKFZp564K0822 (DKFZP564K0822), mRNA
NM_024069	Homo sapiens hypothetical protein MGC2749 (MGC2749), mRNA
NM_013234	Homo sapiens muscle specific gene (M9), mRNA
NM_013310	Homo sapiens hypothetical protein AF038169 (AF038169), mRNA
NM_018507	Homo sapiens hypothetical protein PRO1843 (PRO1843), mRNA
NM_017670	Homo sapiens hypothetical protein FLJ20113 (FLJ20113), mRNA
NM_016292	Homo sapiens heat shock protein 75 (TRAP1), mRNA
NM_014916	Homo sapiens KIAA1079 protein (KIAA1079), mRNA
NM_014696	Homo sapiens KIAA0514 gene product (KIAA0514), mRNA
NM_014630	Homo sapiens KIAA0211 gene product (KIAA0211), mRNA
NM_014761	Homo sapiens KIAA0174 gene product (KIAA0174), mRNA
NM_007286	Homo sapiens synaptopodin (KIAA1029), mRNA
NM_007263	Homo sapiens coatomer protein complex, subunit epsilon (COPE), mRNA
NM_006349	Homo sapiens putative cyclin G1 interacting protein (CG1I), mRNA
NM_006004	Homo sapiens ubiquinol-cytochrome c reductase hinge protein (UQCRH), mRNA
NM_005787	Homo sapiens Not56 (D. melanogaster)-like protein (NOT56L), mRNA
NM_012412	Homo sapiens histone H2A.F/Z variant (H2AV), transcript variant 1, mRNA
NM_012401	Homo sapiens plexin B2 (PLXNB2), mRNA
NM_007262	Homo sapiens RNA-binding protein regulatory subunit (DJ-1), mRNA
NM_007273	Homo sapiens repressor of estrogen receptor activity (REA), mRNA
NM_021009	Homo sapiens ubiquitin C (UBC), mRNA
NM_023009	Homo sapiens macrophage myristoylated alanine-rich C kinase substrate (MACMARCKS), mRNA
NM_015456	Homo sapiens cofactor of BRCA1 (COBRA1), mRNA
NM_005053	Homo sapiens RAD23 homolog A (S. cerevisiae) (RAD23A), mRNA
NM_006830	Homo sapiens ubiquinol-cytochrome c reductase (6.4kD) subunit (UQCR), mRNA
NM_005682	Homo sapiens G protein-coupled receptor 56 (GPR56), mRNA
NM_012102	Homo sapiens arginine-glutamic acid dipeptide (RE) repeats (RERE), mRNA
NM_005550	Homo sapiens kinesin family member C3 (KIFC3), mRNA
NM_021960	Homo sapiens myeloid cell leukemia sequence 1 (BCL2-related) (MCL1), mRNA
NM_021959	Homo sapiens protein phosphatase 1, regulatory (inhibitor) subunit 11 (PPP1R11),
NM_014730	Homo sapiens KIAA0152 gene product (KIAA0152), mRNA
NM_014402	Homo sapiens low molecular mass ubiquinone-binding protein (9.5kD) (QP-C), mRNA
NM_007067	Homo sapiens histone acetyltransferase (HBOA), mRNA
NM_006086	Homo sapiens tubulin, beta, 4 (TUBB4), mRNA
NM_014972	Homo sapiens KIAA1049 protein (KIAA1049), mRNA
NM_024092	Homo sapiens hypothetical protein MGC5508 (MGC5508), mRNA
NM_021983	Homo sapiens major histocompatibility complex, class II, DR beta 4 (HLA-DRB4),
NM_006510	Homo sapiens ret finger protein (RFP), transcript variant alpha, mRNA
NM_006711	Homo sapiens RNA binding protein S1, serine-rich domain (RNPS1), transcript variant 1, mRNA
NM_006145	Homo sapiens DnaJ (Hsp40) homolog, subfmaily B, member 1 (DNAJB1), mRNA
NM_033142	Homo sapiens chorionic gonadotropin, beta polypeptide 7 (CGB7), mRNA
NM_006351	Homo sapiens translocase of inner mitochondrial membrane 44 homolog (yeast) (TIMM44), mRNA
NM_014281	Homo sapiens fuse-binding protein-interacting repressor (SIAHBP1), transcript variant 2, mRNA
NM_012106	Homo sapiens binder of Arl Two (BART1), mRNA
NM_021975	Homo sapiens v-rel reticuloendotheliosis viral oncogene homolog A, nuclear factor of kappa light polypeptide gene enhancer in B-cells 3, p65 (avian) (RELA), mRNA
NM_014874	Homo sapiens mitofusin 2 (MFN2), mRNA
NM_006796	Homo sapiens AFG3 ATPase family gene 3-like 2 (yeast) (AFG3L2), nuclear gene encoding mitochondrial protein, mRNA
NM_006666	Homo sapiens RuvB-like 2 (E. coli) (RUVBL2), mRNA
NM_005219	Homo sapiens diaphanous homolog 1 (Drosophila) (DIAPH1), mRNA
NM_033546	Homo sapiens myosin regulatory light chain (MLC-B), mRNA
NM_032348	Homo sapiens hypothetical protein MGC3047 (MGC3047), mRNA
NM_024798	Homo sapiens hypothetical protein FLJ13952 (FLJ13952), mRNA
NM_021103	Homo sapiens thymosin, beta 10 (TMSB10), mRNA
NM_020195	Homo sapiens HCDI protein (HCDI), mRNA
NM_017432	Homo sapiens prostate tumor over expressed gene 1 (PTOV1), mRNA
NM_014901	Homo sapiens KIAA1100 protein (KIAA1100), mRNA
NM_014694	Homo sapiens KIAA0605 gene product (KIAA0605), mRNA
NM_007369	Homo sapiens G-protein coupled receptor (RE2), mRNA
NM_006156	Homo sapiens neural precursor cell expressed, developmentally down-regulated 8 (NEDD8), mRNA
NM_006429	Homo sapiens chaperonin containing TCP1, subunit 7 (eta) (CCT7), mRNA
NM_006513	Homo sapiens seryl-tRNA synthetase (SARS), mRNA
NM_005022	Homo sapiens profilin 1 (PFN1), mRNA
NM_014654	Homo sapiens syndecan 3 (N-syndecan) (SDC3), mRNA
NM_007209	Homo sapiens ribosomal protein L35 (RPL35), mRNA
NM_006082	Homo sapiens tubulin, alpha, ubiquitous (K-ALPHA-1), mRNA
NM_006362	Homo sapiens nuclear RNA export factor 1 (NXF1), mRNA
NM_014228	Homo sapiens solute carrier family 6 (neurotransmitter transporter, L-proline), member 7 (SLC6A7), mRNA
NM_006411	Homo sapiens 1-acylglycerol-3-phosphate O-acyltransferase 1 (lysophosphatidic acid acyltransferase, alpha) (AGPAT1), mRNA
NM_021134	Homo sapiens mitochondrial ribosomal protein L23 (MRPL23), mRNA
NM_021974	Homo sapiens polymerase (RNA) II (DNA directed) polypeptide F (POLR2F), mRNA
NM_006808	Homo sapiens protein translocation complex beta (SEC61B), mRNA
NM_005617	Homo sapiens ribosomal protein S14 (RPS14), mRNA
NM_005520	Homo sapiens heterogeneous nuclear ribonucleoprotein H1 (H) (HNRPH1), mRNA
NM_006755	Homo sapiens transaldolase 1 (TALDO1), mRNA
NM_006010	Homo sapiens arginine-rich, mutated in early stage tumors (ARMET), mRNA
NM_005088	Homo sapiens DNA segment on chromosome X and Y (unique) 155 expressed sequence (DXYS155E), mRNA
NM_014754	Homo sapiens phosphatidylserine synthase 1 (PTDSS1), mRNA
NM_021953	Homo sapiens forkhead box M1 (FOXM1), mRNA
NM_006908	Homo sapiens ras-related C3 botulinum toxin substrate 1 (rho family, small GTP binding protein Rac1) (RAC1), transcript variant Rac1, mRNA
NM_014231	Homo sapiens vesicle-associated membrane protein 1 (synaptobrevin 1) (VAMP1), transcript variant VAMP-1A, mRNA
NM_014833	Homo sapiens KIAA0618 gene product (KIAA0618), mRNA
NM_005157	Homo sapiens v-abl Abelson murine leukemia viral oncogene homolog 1 (ABL1), transcript variant a, mRNA
NM_006325	Homo sapiens RAN, member RAS oncogene family (RAN), mRNA
NM_007245	Homo sapiens ataxin 2 related protein (A2LP), transcript variant 1, mRNA
NM_007008	Homo sapiens reticulon 4 (RTN4), mRNA
NM_006782	Homo sapiens zinc finger protein-like 1 (ZFPL1), mRNA
NM_006694	Homo sapiens jumping translocation breakpoint (JTB), mRNA
NM_006703	Homo sapiens nudix (nucleoside diphosphate linked moiety X)-type motif 3 (NUDT3), mRNA
NM_006032	Homo sapiens copine VI (neuronal) (CPNE6), mRNA
NM_012227	Homo sapiens Pseudoautosomal GTP-binding protein-like (PGPL), mRNA
NM_014604	Homo sapiens Tax interaction protein 1 (TIP-1), mRNA
NM_021642	Homo sapiens Fc fragment of IgG, low affinity IIa, receptor for (CD32) (FCGR2A),
NM_005354	Homo sapiens jun D proto-oncogene (JUND), mRNA
NM_020529	Homo sapiens nuclear factor of kappa light polypeptide gene enhancer in B-cells inhibitor, alpha (NFKBIA), mRNA
NM_005561	Homo sapiens lysosomal-associated membrane protein 1 (LAMP1), mRNA
NM_014774	Homo sapiens KIAA0494 gene product (KIAA0494), mRNA
NM_014390	Homo sapiens EBNA-2 co-activator (100kD) (p100), mRNA
NM_014623	Homo sapiens male-enhanced antigen (MEA), mRNA
NM_014453	Homo sapiens putative breast adenocarcinoma marker (32kD) (BC-2), mRNA
NM_012127	Homo sapiens Cip1-interacting zinc finger protein (CIZ1), mRNA
NM_012099	Homo sapiens CD3-epsilon-associated protein; antisense to ERCC-1 (ASE-1), mRNA
NM_006888	Homo sapiens calmodulin 1 (phosphorylase kinase, delta) (CALM1), mRNA
NM_006867	Homo sapiens RNA-binding protein gene with multiple splicing (RBPMS), mRNA
NM_006743	Homo sapiens RNA binding motif protein 3 (RBM3), mRNA
NM_006688	Homo sapiens C1q-related factor (CRF), mRNA
NM_006295	Homo sapiens valyl-tRNA synthetase 2 (VARS2), mRNA
NM_006283	Homo sapiens transforming, acidic coiled-coil containing protein 1 (TACC1), mRNA
NM_006221	Homo sapiens protein (peptidyl-prolyl cis/trans isomerase) NIMA-interacting 1 (PIN1), mRNA
NM_006148	Homo sapiens LIM and SH3 protein 1 (LASP1), mRNA
NM_005954	Homo sapiens metallothionein 3 (growth inhibitory factor (neurotrophic)) (MT3),
NM_006003	Homo sapiens ubiquinol-cytochrome c reductase, Rieske iron-sulfur polypeptide 1 (UQCRFS1), nuclear gene encoding mitochondrial protein, mRNA
NM_005998	Homo sapiens chaperonin containing TCP1, subunit 3 (gamma) (CCT3), mRNA
NM_005997	Homo sapiens transcription factor-like 1 (TCFL1), mRNA
NM_005629	Homo sapiens solute carrier family 6 (neurotransmitter transporter, creatine), member 8 (SLC6A8), mRNA
NM_005548	Homo sapiens lysyl-tRNA synthetase (KARS), mRNA
NM_005545	Homo sapiens immunoglobulin superfamily containing leucine-rich repeat (ISLR),
NM_005507	Homo sapiens cofilin 1 (non-muscle) (CFL1), mRNA
NM_005381	Homo sapiens nucleolin (NCL), mRNA
NM_005439	Homo sapiens myeloid leukemia factor 2 (MLF2), mRNA
NM_006445	Homo sapiens PRP8 pre-mRNA processing factor 8 homolog (yeast) (PRPF8), mRNA
NM_019059	Homo sapiens homolog of Tom7 (S. cerevisiae) (TOM7), mRNA
NM_006039	Homo sapiens mannose receptor, C type 2 (MRC2), mRNA
NM_006066	Homo sapiens aldo-keto reductase family 1, member A1 (aldehyde reductase) (AKR1A1), transcript variant 1, mRNA
NM_013318	Homo sapiens hypothetical protein LQFBS-1 (LQFBS-1), mRNA
NM_006098	Homo sapiens guanine nucleotide binding protein (G protein), beta polypeptide 2 (GNB2), mRNA
NM_007359	Homo sapiens MLN51 protein (MLN51), mRNA
NM_017510	Homo sapiens gp25L2 protein (HSGP25L2G), mRNA
NM_015399	Homo sapiens breast cancer metastasis-suppressor 1 (BRMS1), mRNA
NM_014508	Homo sapiens apolipoprotein B mRNA editing enzyme, catalytic polypeptide-like 3C (APOBEC3C), mRNA
NM_018955	Homo sapiens ubiquitin B (UBB), mRNA
NM_006368	Homo sapiens cAMP responsive element binding protein 3 (luman) (CREB3), mRNA
NM_015024	Homo sapiens RAN binding protein 16 (RANBP16), mRNA
NM_031420	Homo sapiens mitochondrial ribosomal protein L9 (MRPL9), nuclear gene encoding mitochondrial protein, mRNA
NM_013232	Homo sapiens programmed cell death 6 (PDCD6), mRNA
NM_005917	Homo sapiens malate dehydrogenase 1, NAD (soluble) (MDH1), mRNA
NM_032801	Homo sapiens junctional adhesion molecule 3 (JAM3), mRNA
NM_030662	Homo sapiens mitogen-activated protein kinase kinase 2 (MAP2K2), mRNA
NM_006268	Homo sapiens requiem, apoptosis response zinc finger gene (REQ), mRNA
NM_006826	Homo sapiens tyrosine 3-monooxygenase/tryptophan 5-monooxygenase activation protein, theta polypeptide (YWHAQ), mRNA
NM_144582	Homo sapiens hypothetical protein MGC32043 (MGC32043), mRNA
NM_144565	Homo sapiens hypothetical protein FLJ32334 (FLJ32334), mRNA
NM_005984	Homo sapiens solute carrier family 25 (mitochondrial carrier; citrate transporter), member 1 (SLC25A1), mRNA
NM_017828	Homo sapiens hypothetical protein FLJ20452 (FLJ20452), mRNA
NM_020150	Homo sapiens SAR1 protein (SAR1), mRNA
NM_014610	Homo sapiens alpha glucosidase II alpha subunit (G2AN), mRNA
NM_014225	Homo sapiens protein phosphatase 2 (formerly 2A), regulatory subunit A (PR 65), alpha isoform (PPP2R1A), mRNA
NM_006937	Homo sapiens SMT3 suppressor of mif two 3 homolog 2 (yeast) (SMT3H2), mRNA
NM_005726	Homo sapiens Ts translation elongation factor, mitochondrial (TSFM), mRNA
NM_005347	Homo sapiens heat shock 70kDa protein 5 (glucose-regulated protein, 78kDa) (HSPA5), mRNA
NM_014255	Homo sapiens transmembrane protein 4 (TMEM4), mRNA
NM_006815	Homo sapiens coated vesicle membrane protein (RNP24), mRNA
NM_005456	Homo sapiens mitogen-activated protein kinase 8 interacting protein 1 (MAPK8IP1), mRNA
NM_005273	Homo sapiens guanine nucleotide binding protein (G protein), beta polypeptide 2 (GNB2), mRNA
NM_007260	Homo sapiens lysophospholipase II (LYPLA2), mRNA
NM_007103	Homo sapiens NADH dehydrogenase (ubiquinone) flavoprotein 1, 51kDa (NDUFV1), mRNA
NM_017797	Homo sapiens BTB (POZ) domain containing 2 (BTBD2), mRNA
NM_016237	Homo sapiens anaphase promoting complex subunit 5 (ANAPC5), mRNA
NM_005801	Homo sapiens putative translation initiation factor (SUI1), mRNA
NM_005216	Homo sapiens dolichyl-diphosphooligosaccharide-protein glycosyltransferase (DDOST), mRNA
NM_016457	Homo sapiens protein kinase D2 (PKD2), mRNA
NM_006442	Homo sapiens DR1-associated protein 1 (negative cofactor 2 alpha) (DRAP1), mRNA
NM_021019	Homo sapiens myosin, light polypeptide 6, alkali, smooth muscle and non-muscle (MYL6), transcript variant 1, mRNA
NM_005112	Homo sapiens WD repeat domain 1 (WDR1), transcript variant 2, mRNA
NM_005370	Homo sapiens mel transforming oncogene (derived from cell line NK14)- RAB8 homolog (MEL), mRNA
NM_006289	Homo sapiens talin 1 (TLN1), mRNA
NM_005698	Homo sapiens secretory carrier membrane protein 3 (SCAMP3), transcript variant 1, mRNA
NM_024011	Homo sapiens cell division cycle 2-like 2 (CDC2L2), transcript variant 1, mRNA
NM_005105	Homo sapiens RNA binding motif protein 8A (RBM8A), mRNA
NM_006013	Homo sapiens ribosomal protein L10 (RPL10), mRNA
NM_005786	Homo sapiens serologically defined colon cancer antigen 33 (SDCCAG33), mRNA
NM_007104	Homo sapiens ribosomal protein L10a (RPL10A), mRNA
NM_005762	Homo sapiens tripartite motif-containing 28 (TRIM28), mRNA
NM_012138	Homo sapiens apoptosis antagonizing transcription factor (AATF), mRNA
NM_015318	Homo sapiens Rho-specific guanine nucleotide exchange factor p114 (P114-RHO-GEF), mRNA
NM_012423	Homo sapiens ribosomal protein L13a (RPL13A), mRNA
NM_021128	Homo sapiens polymerase (RNA) II (DNA directed) polypeptide L, 7.6kDa (POLR2L), mRNA
NM_032635	Homo sapiens seven transmembrane domain protein (NIFIE14), mRNA
NM_005080	Homo sapiens X-box binding protein 1 (XBP1), mRNA
NM_006389	Homo sapiens hypoxia up-regulated 1 (HYOU1), mRNA
NM_024112	Homo sapiens chromosome 9 open reading frame 16 (C9orf16), mRNA
NM_006817	Homo sapiens chromosome 12 open reading frame 8 (C12orf8), mRNA
NM_022830	Homo sapiens hypothetical protein FLJ22347 (FLJ22347), mRNA
NM_019884	Homo sapiens glycogen synthase kinase 3 alpha (GSK3A), mRNA
NM_021107	Homo sapiens mitochondrial ribosomal protein S12 (MRPS12), nuclear gene encoding mitochondrial protein, transcript variant 1, mRNA
NM_021074	Homo sapiens NADH dehydrogenase (ubiquinone) flavoprotein 2, 24kDa (NDUFV2), mRNA
NM_014944	Homo sapiens calsyntenin 1 (CLSTN1), mRNA
NM_014764	Homo sapiens DAZ associated protein 2 (DAZAP2), mRNA
NM_015343	Homo sapiens likely ortholog of Xenopus dullard (HSA011916), mRNA
NM_014420	Homo sapiens dickkopf homolog 4 (Xenopus laevis) (DKK4), mRNA
NM_005884	Homo sapiens p21(CDKN1A)-activated kinase 4 (PAK4), mRNA
NM_012407	Homo sapiens protein kinase C, alpha binding protein (PRKCABP), mRNA
NM_012111	Homo sapiens chromosome 14 open reading frame 3 (C14orf3), mRNA
NM_007144	Homo sapiens zinc finger protein 144 (Mel-18) (ZNF144), mRNA
NM_007108	Homo sapiens transcription elongation factor B (SIII), polypeptide 2 (18kDa, elongin B) (TCEB2), mRNA
NM_007278	Homo sapiens GABA(A) receptor-associated protein (GABARAP), mRNA
NM_007100	Homo sapiens ATP synthase, H+ transporting, mitochondrial F0 complex, subunit e (ATP5I), mRNA
NM_006936	Homo sapiens SMT3 suppressor of mif two 3 homolog 1 (yeast) (SMT3H1), mRNA
NM_006899	Homo sapiens isocitrate dehydrogenase 3 (NAD+) beta (IDH3B), mRNA
NM_006801	Homo sapiens KDEL (Lys-Asp-Glu-Leu) endoplasmic reticulum protein retention receptor 1 (KDELR1), mRNA
NM_006612	Homo sapiens kinesin family member 1C (KIF1C), mRNA
NM_006659	Homo sapiens tubulin, gamma complex associated protein 2 (TUBGCP2), mRNA
NM_006595	Homo sapiens apoptosis inhibitor 5 (API5), mRNA
NM_006401	Homo sapiens acidic (leucine-rich) nuclear phosphoprotein 32 family, member B (ANP32B), mRNA
NM_006423	Homo sapiens Rab acceptor 1 (prenylated) (RABAC1), mRNA
NM_006460	Homo sapiens HMBA-inducible (HIS1), mRNA
NM_006356	Homo sapiens ATP synthase, H+ transporting, mitochondrial F0 complex, subunit d (ATP5H), mRNA
NM_005891	Homo sapiens acetyl-Coenzyme A acetyltransferase 2 (acetoacetyl Coenzyme A thiolase) (ACAT2), mRNA
NM_005839	Homo sapiens serine/arginine repetitive matrix 1 (SRRM1), mRNA
NM_005594	Homo sapiens nascent-polypeptide-associated complex alpha polypeptide (NACA), mRNA
NM_005340	Homo sapiens histidine triad nucleotide binding protein 1 (HINT1), mRNA
NM_005175	Homo sapiens ATP synthase, H+ transporting, mitochondrial F0 complex, subunit c (subunit 9), isoform 1 (ATP5G1), mRNA
NM_005165	Homo sapiens aldolase C, fructose-bisphosphate (ALDOC), mRNA
NM_005001	Homo sapiens NADH dehydrogenase (ubiquinone) 1 alpha subcomplex, 7, 14.5kDa (NDUFA7), mRNA
NM_001402
NM_001958
NM_001961
NM_002714
NM_002808
NM_002809
NM_004898
NM_007182
NM_032378
	List of housekeeping genes derived from the article "Human Housekeeping genes are compact," published in Trends in Genetics 19, 362-365 (2003)

## Sheet: 252genes
Potential prognosis genes in Intermediate steps
NM_000493
NM_018689
NM_003014
NM_032532
NM_002192
NM_004460
NM_000582
NR_002196
NM_080630
AL359062
NM_003247
NM_000474
NM_003248
NM_001850
NM_001854
NM_000095
NM_006273
NM_001276
NM_004598
NM_016931
NM_015170
NM_000584
NM_007036
NM_138455
NM_000089
NM_018965
NM_004791
NM_021101
NM_002543
NM_006843
NM_003701
NM_002993
NM_000088
NM_031461
NM_006902
NM_001711
BF058422
NM_006288
NM_002026
NM_017680
NM_006086
NM_002403
NM_005940
NM_001082967
NM_080645
NM_004370
AI633559
NM_000856
NM_057167
NM_001645
NM_007361
NM_018534
NM_001845
NM_004369
AI343467
NM_001004340
NM_007115
NM_005110
NM_002632
NM_000566
NM_001147
NM_001797
XM_379398
NM_197941
NM_000090
NM_006169
AI754693
NM_002658
NM_020182
AW025579
NM_005084
NM_020405
NM_015472
NM_006868
NM_006042
NM_005545
NM_000900
NM_032348
NM_001005340
NM_001048209
NM_000093
NM_000094
NM_013322
NM_000216
NM_001912
NM_001235
NM_001025201
NM_006128
NM_003654
NM_021642
NM_032812
NM_020342
NM_001031699
NM_003254
NM_000612
NM_003771
NM_030919
NM_012445
NM_000435
AB209607
NM_017617
NM_004385
NM_002975
NM_031935
NM_004101
NM_001992
NM_001957
NM_018837
NM_005651
NM_004994
NM_005849
NM_005451
NM_014344
NM_130444
NM_030582
NM_000064
NM_002381
NM_003213
NM_005860
NM_030968
NM_182920
NM_000396
NM_007085
NM_032575
NM_001855
NM_002345
NM_005613
NM_001040429
NM_015645
NM_001029864
NM_004530
NM_001102
NM_006039
NM_004358
NM_007118
XR_001013
NM_016269
NM_022356
NM_003118
NM_004995
NM_002593
NM_001008397
NM_000358
NM_000382
NM_022094
NM_173480
NM_000901
NM_003848
NM_017731
NM_017586
NM_002456
NM_004624
NM_005173
NM_005327
NM_017429
NM_003047
NM_003944
NM_014456
NM_001249
NM_003648
NM_000746
NM_005379
NM_002052
NM_002842
NM_000403
NM_018653
NM_004235
NM_018663
NM_020789
NM_000494
NM_001097577
NM_004633
NM_023944
NM_001491
NM_015873
NM_024306
NM_030622
NM_014696
NM_001852
NM_000240
NM_002220
NM_012126
NM_005727
XM_928053
NM_005946
NM_015993
NM_144707
NM_018424
NM_000689
NM_018667
NM_001039360
NM_173490
NM_018414
NM_005949
NM_001353
NM_006408
NM_001112706
NM_007312
NM_032744
NM_001001523
NM_000802
NM_012067
NM_000717
NM_005309
NM_001958
NM_153486
NM_138409
AK024898
NM_017434
NM_000035
NM_001819
NM_014465
NM_014312
NM_001644
XM_209196
NM_001910
NM_005756
NM_001056
NM_000771
XM_927939
NM_003225
NM_002909
NM_000772
NM_177964
NM_002630
NM_000067
NM_000860
NM_005423
NM_001049
NM_001216
NM_000691
NM_006615
NM_007193
NM_015464
NM_000669
NM_145740
NM_144575
NM_001080538
NM_003890
NM_003837
NM_080870
NM_005672
NM_001275
NM_019010
NM_000673
XM_290540
NM_019617
NM_004190
NM_182536
NM_005142
NM_000704

## Sheet: final 74 genes
	Symbol	Chromosome	Description
NM_000044	AR	X	androgen receptor
NM_000067	CA2	8	carbonic anhydrase II
NM_000088	COL1A1	17	collagen, type I, alpha 1
NM_000089	COL1A2	7	collagen, type I, alpha 2
NM_000090	COL3A1	2	collagen, type III, alpha 1
NM_000093	COL5A1	9	collagen, type V, alpha 1
NM_000095	COMP	19	cartilage oligomeric matrix protein
NM_000216	KAL1	X	Kallmann syndrome 1 sequence
NM_000358	TGFBI	5	transforming growth factor, beta-induced, 68kDa
NM_000396	CTSK	1	cathepsin K
NM_000435	NOTCH3	19	Notch homolog 3 (Drosophila)
NM_000474	TWIST1	7	twist homolog 1 (Drosophila)
NM_000493	COL10A1	6	collagen, type X, alpha 1
NM_000566	FCGR1A	1	Fc fragment of IgG, high affinity Ia, receptor (CD64)
NM_000582	SPP1	4	secreted phosphoprotein 1
NM_000612	IGF2	11	insulin-like growth factor 2 (somatomedin A)
NM_000673	ADH7	4	alcohol dehydrogenase 7 (class IV), mu or sigma polypeptide
NM_000704	ATP4A	19	ATPase, H+/K+ exchanging, alpha polypeptide
NM_000900	MGP	12	matrix Gla protein
NM_001097577
NM_001102	ACTN1	14	actinin, alpha 1
NM_001216	CA9	9	carbonic anhydrase IX
NM_001275	CHGA	14	chromogranin A (parathyroid secretory protein 1)
NM_001438	ESRRG	1	estrogen-related receptor gamma
NM_001711	BGN	X	biglycan
NM_001850	COL8A1	3	collagen, type VIII, alpha 1
NM_001855	COL15A1	9	collagen, type XV, alpha 1
NM_001957	EDNRA	4	endothelin receptor type A
NM_001992	F2R	5	coagulation factor II (thrombin) receptor
NM_002026	FN1	2	fibronectin 1
NM_002192	INHBA	7	inhibin, beta A
NM_002543	OLR1	12	oxidized low density lipoprotein (lectin-like) receptor 1
NM_002632	PGF	14	placental growth factor
NM_003014	SFRP4	7	secreted frizzled-related protein 4
NM_003225	TFF1	21	trefoil factor 1
NM_003247	THBS2	6	thrombospondin 2
NM_003248	THBS4	5	thrombospondin 4
NM_003654	CHST1	11	carbohydrate (keratan sulfate Gal-6) sulfotransferase 1
NM_003701	TNFSF11	13	tumor necrosis factor (ligand) superfamily, member 11
NM_004190	LIPF	10	lipase, gastric
NM_004358	CDC25B	20	cell division cycle 25 homolog B (S. pombe)
NM_004460	FAP	2	fibroblast activation protein, alpha
NM_004530	MMP2	16	matrix metallopeptidase 2 (gelatinase A, 72kDa gelatinase, 72kDa type IV collagenase)
NM_004598	SPOCK1	5	sparc/osteonectin, cwcv and kazal-like domains proteoglycan (testican) 1
NM_004995	MMP14	14	matrix metallopeptidase 14 (membrane-inserted)
NM_005084	PLA2G7	6	phospholipase A2, group VII (platelet-activating factor acetylhydrolase, plasma)
NM_005142	GIF	11	gastric intrinsic factor (vitamin B synthesis)
NM_005672	PSCA	8	prostate stem cell antigen
NM_006086	TUBB3	16	tubulin, beta 3
NM_006273	CCL7	17	chemokine (C-C motif) ligand 7
NM_006288	THY1	11	Thy-1 cell surface antigen
NM_006902	PRRX1	1	paired related homeobox 1
NM_007115	TNFAIP6	2	tumor necrosis factor, alpha-induced protein 6
NM_007118	TRIO	5	triple functional domain (PTPRF interacting)
NM_012445	SPON2	4	spondin 2, extracellular matrix protein
NM_015170	SULF1	8	sulfatase 1
NM_016269	LEF1	4	lymphoid enhancer-binding factor 1
NM_016931	NOX4	11	NADPH oxidase 4
NM_017617	NOTCH1	9	Notch homolog 1, translocation-associated (Drosophila)
NM_018534	NRP2	2	neuropilin 2
NM_018667	SMPD3	16	sphingomyelin phosphodiesterase 3, neutral membrane (neutral sphingomyelinase II)
NM_018689	KIAA1199	15	KIAA1199
NM_019010	KRT20	17	keratin 20
NM_019617	GKN1	2	gastrokine 1
NM_020405	PLXDC1	17	plexin domain containing 1
NM_020547	AMHR2	12	anti-Mullerian hormone receptor, type II
NM_021240	DMRT3	9	doublesex and mab-3 related transcription factor 3
NM_022094	CIDEC	3	cell death-inducing DFFA-like effector c
NM_022160	DMRTA1	9	DMRT-like family A1
NM_023067	FOXL2	3	forkhead box L2
NM_030582	COL18A1	21	collagen, type XVIII, alpha 1
NM_032532	FNDC1	6	fibronectin type III domain containing 1
NM_138455	CTHRC1	8	collagen triple helix repeat containing 1
NM_182536	GKN2	2	gastrokine 2
